# Supplementary material for: The integrated stress response is tumorigenic and constitutes a therapeutic liability in KRAS-driven lung cancer
Source: Nat Commun. 2021 Jul 30;12:4651. doi: 10.1038/s41467-021-24661-0 (PMC8324901; doi:10.1038/s41467-021-24661-0)
Supplement: Supplementary file 4 — Source Data [file 41467_2021_24661_MOESM4_ESM.xlsx]

## Sheet: Fig. 1b
eIF2a-P	OS Survival Status	OS Time to Status
Positive	1	1835
Positive	0	1829
Negative	0	1755
Negative	0	1824
Positive	0	1667
Positive	0	1756
Positive	0	1786
Negative	0	1842
Positive	1	530
Positive	0	570
Positive	1	1743
Positive	1	158
Positive	1	1070
Positive	0	1775
Positive	0	1765
Positive	1	1171
Positive	0	1865
Negative	0	1298
Positive	1	578
Positive	0	1688
Positive	1	693
Negative	0	1974
Positive	1	576
Positive	1	17
Negative	1	1819
Positive	1	593
Positive	0	1051
Positive	0	2253
Positive	1	1560
Positive	0	2116
Negative	0	1740
Positive	1	434
Negative	0	2371
Negative	1	1814
Negative	0	1286
Positive	1	988
Negative	0	2553
Positive	1	138
Positive	1	111
Positive	0	2134
Positive	1	337
Positive	1	73
Positive	1	194
Positive	0	1333
Negative	0	1669
Positive	0	2374
Negative	1	1046
Positive	1	2318
Positive	1	12
Positive	1	463
Positive	0	2404
Negative	1	559
Positive	1	1264
Negative	0	318
Positive	0	1341
Negative	0	2405
Positive	1	664
Positive	1	NA
Positive	0	1823
Positive	0	1872
Negative	1	1627
Negative	1	884
Positive	0	1985
Positive	0	1161
Positive	0	1592
Negative	1	1418
Positive	1	377
Negative	0	1569
Positive	0	1511
Positive	1	1956
Positive	0	1417
Negative	0	1937
Negative	0	437
Positive	0	1639
Negative	1	217
Negative	0	1109
Positive	0	2019
Negative	1	409
Positive	1	1272
Positive	0	596
Positive	0	1860
Positive	1	1483
Positive	0	1954
Negative	0	2296
Positive	1	922
Negative	0	1586
Positive	0	2348
Positive	0	2273
Negative	0	1575
Negative	1	1096
Negative	1	1045
Positive	0	1537
Positive	1	745
Positive	0	1886
Positive	1	61
Positive	0	1595
Positive	1	31
Positive	1	928
Negative	0	1600
Positive	1	532
Negative	0	1562
Positive	1	1035
Negative	0	1524
Positive	1	1320
Positive	0	1977
Negative	1	743
Positive	1	1964
Positive	1	456
Positive	1	136
Negative	0	1448
Positive	1	293
Positive	0	1266
Positive	0	2176
Positive	0	1413
Positive	0	1480
Positive	1	1804
Positive	1	2058
Positive	0	1895
Positive	0	2009
Positive	1	212
Positive	1	513
Negative	0	2105
Positive	1	22
Positive	1	1389
Positive	1	145
Negative	0	1862
Positive	0	787
Positive	1	175
Negative	0	2490
Positive	1	1104
Positive	0	1821
Positive	0	1790
Positive	0	1910
Positive	0	1863
Positive	0	1534
Positive	0	1576
Negative	0	2053
Positive	0	1849
Positive	0	1070
Positive	1	445
Positive	1	1367
Positive	1	293
Positive	1	1748
Positive	1	407
Positive	0	1821
Positive	1	1210
Positive	1	1236
Positive	1	810
Negative	1	76
Positive	0	1812
Positive	0	1463
Negative	0	1759
Positive	0	1130
Negative	0	1767
Positive	1	1257
Negative	0	1697
Negative	1	813
Positive	0	1570
Positive	0	1379
Negative	1	343
Negative	1	1482
Negative	0	1506
Negative	0	1721
Positive	0	1381
Positive	1	203
Positive	1	386
Positive	0	1534
Positive	0	13
Positive	0	204
Positive	0	1278
Negative	0	1452
Positive	1	468
Negative	1	1020
Positive	0	1220
Positive	1	392
Positive	0	1401
Positive	1	1373
Positive	1	1046
Positive	0	2235
Positive	1	1870
Positive	0	2332
Positive	1	62
Positive	0	1835
Positive	1	1615
Positive	1	101
Positive	1	519
Negative	1	9
Positive	1	1695
Positive	1	89
Positive	1	489
Negative	1	81
Positive	0	1751
Negative	0	1869
Positive	1	1304
Positive	1	463
Positive	0	2371
Positive	0	1912
Positive	1	655
Positive	0	1737
Positive	0	1996
Positive	0	479
Positive	1	580
Negative	1	1891
Positive	0	2117
Positive	0	1210
Positive	1	381
Negative	0	1892
Positive	0	2299
Positive	0	1821
Positive	1	216
Positive	0	2290
Negative	0	2268
Positive	1	774
Positive	1	71
Positive	1	705
Positive	1	561
Positive	1	807
Positive	1	484
Positive	1	1326
Positive	1	3151
Negative	1	1056
Negative	0	3048
Positive	1	205
Positive	1	1630
Positive	1	842
Positive	0	3633
Negative	1	2202
Positive	1	975
Positive	1	1476
Positive	0	1508
Positive	1	232
Negative	1	1634
Negative	1	1463
Positive	1	1320
Negative	1	537
Negative	1	2414
Positive	1	9
Positive	1	2214
Positive	1	63
Positive	1	3941
Positive	1	2134
Negative	1	699
Positive	1	358
Positive	0	3933
Positive	1	186
Positive	0	3858
Positive	1	1116
Positive	0	4229
Positive	1	938
Negative	0	3317
Positive	0	3875
Negative	0	2934
Positive	1	1325
Positive	1	338
Positive	1	525
Negative	0	2950
Negative	1	2550
Positive	1	1344
Positive	1	2450
Negative	1	1105
Positive	1	2610
Negative	0	2626
Positive	1	1317
Positive	0	4058
Positive	1	2564
Negative	1	1114
Positive	1	765
Positive	1	992
Positive	1	860
Negative	1	778
Positive	1	96
Positive	1	241
Negative	0	2811
Positive	1	1611
Positive	1	136
Positive	0	6
Positive	1	569
Positive	1	1415
Positive	1	NA
Negative	1	971
Negative	0	3148
Positive	1	2343
Positive	0	2879
Negative	1	468
Positive	1	373
Positive	0	2630
Negative	0	286
Negative	1	897
Negative	1	1473
Negative	1	528
Positive	0	3528
Positive	1	1953
Negative	1	500
Positive	1	2828
Negative	1	36
Positive	1	1672
Positive	1	1624
Positive	0	3494
Positive	0	2857
Positive	1	1713
Negative	0	3152
Positive	0	3986
Positive	1	2437
Positive	1	223
Negative	1	878
Positive	1	219
Positive	1	1044
Positive	1	49
Positive	1	1674
Positive	1	234
Negative	0	3210
Positive	0	4135
Positive	1	3200
Positive	1	11
Positive	1	1508
Negative	0	3797
Positive	1	1625
Positive	1	287
Positive	1	196
Positive	0	3660
Negative	0	2805
Negative	1	1339
Positive	1	500
Positive	1	465
Positive	1	732
Positive	1	124
Positive	1	273
Negative	1	1082
Positive	1	1716
Negative	1	313
Positive	1	2998
Positive	1	167
Negative	1	1046
Positive	1	439
Positive	1	1028
Negative	1	1503
Positive	1	2017
Positive	1	815
Positive	1	2841
Positive	1	1039
Positive	0	2649
Positive	1	843
Negative	1	703
Positive	1	423
Negative	0	3020
Positive	1	367
Negative	1	192
Positive	1	2100
Positive	1	820
Positive	1	171
Positive	1	157
Positive	1	2741
Positive	1	1283
Positive	1	1583
Positive	1	2480
Positive	0	2623
Negative	0	2906
Negative	1	50
Positive	1	438
Negative	0	3002
Negative	0	2674
Positive	1	29
Positive	1	450
Negative	1	69
Positive	1	2776
Positive	1	1250
Negative	1	807
Positive	1	1819
Positive	1	1601
Negative	1	3147
Positive	1	94
Negative	1	1701
Positive	1	1093
Positive	1	765
Positive	1	2478
Positive	0	2653
Positive	1	1389
Positive	0	2744
Positive	1	40
Positive	1	489
Positive	1	7
Positive	0	3008
Negative	1	2027
Negative	1	1546
Positive	1	1323
Positive	1	2377
Negative	0	3836
Positive	1	697
Positive	1	857
Negative	1	29
Negative	1	498
Positive	1	18
Positive	1	454
Positive	0	1123
Positive	1	312
Positive	1	309
Positive	0	1166
Positive	0	1926
Positive	1	739
Positive	0	1088
Positive	0	1593
Positive	0	1074
Negative	0	1610
Positive	1	614
Negative	1	1026
Negative	0	1221
Positive	0	794
Positive	0	1226
Positive	0	1196
Positive	0	1139
Positive	1	1066
Positive	0	2
Positive	1	1112
Positive	0	1180
Negative	0	1155
Positive	1	592
Positive	0	1174
Positive	0	1093
Positive	1	409
Positive	0	895
Positive	1	153
Positive	1	333
Positive	0	1100
Positive	1	826
Positive	0	1006
Positive	1	296
Positive	1	210
Positive	0	1120
Negative	0	942
Positive	0	1116
Positive	1	352
Positive	1	804
Positive	1	77
Positive	0	659
Positive	0	794
Positive	0	3
Negative	1	1085
Negative	1	495
Positive	1	623
Positive	0	1081
Positive	0	1004
Positive	0	1174
Positive	0	1139
Positive	0	1373
Negative	1	438
Negative	1	2342
Positive	1	673
Positive	1	615
Positive	0	984
Positive	0	1023
Positive	0	924
Positive	1	237
Positive	0	1132
Positive	0	1170
Positive	0	2408
Positive	0	1034
Positive	0	1053
Positive	1	696
Positive	1	874
Positive	1	886
Positive	1	256
Positive	0	1170
Positive	1	36
Positive	1	876
Positive	1	296
Positive	0	1138
Positive	1	263
Positive	1	14
Positive	1	486
Positive	1	397
Positive	1	962
Positive	1	453
Positive	0	967
Positive	1	84
Positive	0	1074
Positive	0	1044
Positive	0	1291
Positive	1	1329
Positive	0	1100
Positive	0	1125
Positive	1	787
Positive	0	1048
Negative	0	834
Negative	0	2142
Positive	1	1824
Positive	0	1445
Negative	1	684
Positive	1	81
Positive	1	1923
Positive	1	196
Positive	0	3969
Positive	1	8
Positive	1	379
Negative	1	521
Positive	1	1306
Positive	1	631
Negative	1	2756
Negative	0	3648
Positive	1	309
Positive	0	3441
Negative	0	3430
Negative	1	23
Negative	0	3342
Positive	0	1781
Negative	1	1003
Negative	1	162
Positive	1	1575
Positive	0	3145
Positive	1	1337
Positive	1	249
Positive	1	2265
Negative	1	1127
Negative	0	3051
Positive	0	3035
Negative	0	2982
Positive	1	1441
Positive	1	2356
Positive	1	2349
Positive	1	1043
Negative	1	1149
Negative	0	3145
Negative	1	389
Positive	1	4781
Positive	1	285
Positive	1	6231
Positive	1	313
Positive	1	1823
Negative	1	1069
Positive	1	2652
Positive	1	21
Positive	1	4231
Positive	1	64
Positive	1	203
Positive	1	356
Positive	1	15
Positive	1	1629
Positive	1	1207
Positive	1	591
Positive	1	171
Positive	1	781
Negative	1	5389
Positive	1	598
Negative	1	2309
Positive	1	320
Positive	1	5076
Positive	1	3442
Positive	1	631
Positive	1	5954
Positive	1	8
Positive	1	106
Positive	1	433
Positive	1	12
Positive	1	89
Positive	1	280
Positive	1	334
Positive	1	15
Positive	1	2821
Positive	1	4171
Positive	1	2537
Positive	1	118
Positive	1	530
Positive	1	3241
Positive	1	250
Positive	1	961
Positive	1	541
Positive	1	2198
Negative	1	105
Negative	1	1617
Positive	1	1547
Positive	0	5631
Positive	1	5373
Positive	1	173
Positive	1	2029
Positive	1	5192
Positive	1	458
Positive	1	168
Positive	1	265
Negative	1	5715
Positive	1	5110
Positive	1	41
Positive	1	99
Positive	1	1500
Positive	1	173
Positive	0	6226
Positive	1	595
Positive	1	296
Positive	1	6203
Positive	0	6345
Positive	0	6188
Positive	1	23
Positive	1	23
Negative	1	518
Negative	1	149
Negative	1	1872
Positive	0	3001
Positive	0	6243
Positive	1	2835
Positive	1	468
Positive	1	3819
Positive	0	6229
Positive	1	1071
Positive	1	1325
Positive	1	4159
Positive	1	418
Positive	1	9
Positive	1	1491
Positive	1	736
Positive	1	180
Positive	1	521
Positive	1	53
Positive	1	23
Positive	1	695
Positive	1	4881
Positive	1	820
Positive	1	1950
Positive	1	1243
Positive	1	192
Negative	1	5
Positive	1	1080
Positive	1	929
Positive	0	3158
Positive	1	1787
Positive	1	1065
Positive	1	344
Positive	1	3350
Positive	1	52
Positive	1	8
Positive	0	6030
Positive	1	387
Positive	1	761
Positive	1	680
Positive	1	333
Negative	1	2674
Positive	1	47
Positive	1	4208
Positive	1	112
Negative	1	1310
Positive	1	3681
Negative	1	3336
Positive	1	401
Positive	1	507
Negative	1	1059
Positive	1	1073
Positive	1	1119
Positive	1	727
Positive	1	303
Positive	1	943
Positive	1	979
Positive	1	455
Positive	1	4021
Positive	1	1178
Positive	1	2032
Positive	1	1064
Positive	1	1526
Positive	1	1511
Positive	1	808
Positive	1	3632
Positive	1	5649
Positive	1	466
Positive	1	253
Negative	1	501
Positive	1	720
Negative	1	4565
Negative	1	1054
Positive	0	5650
Positive	1	22
Positive	1	195
Negative	1	1316
Positive	1	200
Positive	1	8
Positive	1	3489
Negative	1	22
Negative	0	5057
Positive	1	814
Negative	1	1104
Positive	1	7
Positive	1	5
Negative	1	492
Positive	1	1152
Positive	1	676
Positive	1	512
Positive	1	765
Positive	0	4925
Negative	1	1329
Positive	1	846
Negative	1	971
Positive	1	439
Positive	1	133
Positive	1	1265
Positive	1	193
Positive	1	849
Positive	1	369
Positive	1	830
Positive	1	1016
Positive	1	3551
Positive	1	306
Positive	1	231
Positive	1	151
Positive	1	378
Positive	0	5266
Positive	1	4826
Positive	1	2605
Positive	1	5062
Positive	1	658
Positive	1	307
Negative	0	5289
Positive	1	1511
Positive	1	571
Negative	1	579
Positive	1	2229
Positive	1	1631
Positive	1	1067
Negative	1	2574
Positive	1	2484
Positive	1	565
Positive	1	2281
Positive	1	4051
Positive	1	2981
Positive	1	26
Positive	1	431
Positive	1	952
Positive	1	1392
Positive	1	3125
Positive	1	2043
Positive	1	813
Positive	0	5022
Positive	0	5041
Positive	1	37
Positive	1	1159
Positive	1	1142
Positive	1	143
Positive	1	461
Positive	1	867
Positive	1	2195
Positive	1	467
Positive	1	4290
Positive	1	826
Positive	1	2681
Positive	1	2039
Negative	0	4913
Negative	1	62
Negative	1	302
Positive	1	539
Positive	1	4623
Positive	1	15
Positive	1	766
Positive	1	648
Positive	1	3734
Positive	1	3872
Positive	1	694
Positive	1	2131
Positive	1	1618
Negative	1	52
Positive	1	2844
Negative	0	333
Positive	1	569
Positive	1	55
Positive	0	4877
Positive	1	9
Positive	0	4812
Positive	0	4698
Positive	1	3002
Positive	1	424
Negative	1	2763
Positive	0	4715
Positive	1	381
Positive	1	51
Positive	1	410
Positive	1	1044
Positive	1	2767
Negative	0	4202
Negative	1	1631
Negative	1	227
Positive	1	61
Positive	1	676
Positive	0	4609
Positive	1	1201
Positive	1	872
Positive	1	3861
Positive	1	348
Positive	1	2870
Negative	1	373
Positive	1	5
Positive	1	1297
Positive	1	348
Negative	0	3705
Positive	1	1642
Positive	1	3883
Positive	1	1032
Positive	1	65
Negative	1	1272
Positive	1	3175
Negative	1	2503
Positive	0	4528
Negative	1	1613
Negative	1	256
Negative	1	1777
Positive	0	4480
Positive	0	4306
Positive	1	1959
Negative	1	1662
Negative	1	4337
Positive	1	1974
Negative	1	1787
Positive	1	82
Negative	1	1174
Negative	1	841
Positive	0	4376
Negative	1	1047
Negative	0	4285
Positive	1	1222
Positive	1	351
Positive	1	423
Positive	1	538
Negative	0	3822
Positive	1	661
Positive	1	61
Negative	0	965
Positive	1	1077
Negative	0	1065
Negative	1	188
Positive	0	897
Positive	1	343
Positive	1	658
Negative	0	839
Negative	0	844
Positive	0	1243
Positive	0	1221
Positive	1	711
Positive	0	1287
Negative	0	1253
Negative	0	1148
Negative	1	1035
Positive	0	1152
Negative	0	1131
Positive	1	956
Positive	1	779
Negative	0	1168
Positive	1	335
Negative	0	967
Positive	1	630
Positive	1	669
Positive	1	743
Positive	0	1089

## Sheet: Fig. 1c
Histological Pattern	p-eIF2a H-Score
Acinar	7.35691
Acinar	36.4208
Lepidic	0.774504
Solid	21.5938
Acinar	129.828
Lepidic	20.0897
Solid	31.3257
Acinar	11.144
Lepidic	6.26435
Acinar	6.38879
Solid	22.4774
Lepidic	20.3933
Acinar	0.143164
Acinar	12.3797
Solid	159.143
Solid	4.64404
Acinar	2.65363
Acinar	37.2722
Solid	21.8182
Solid	72.1983
Lepidic	0.835808
Acinar	54.9315
Papillary	0.980739
Acinar	0
Acinar	1.57969
Acinar	31.8649
Acinar	4.76826
Micropapillary	1.56856
Solid	112.445
Lepidic	38.7504
Papillary	6.64257
Acinar	37.986
Solid	22.5103
Acinar	5.99247
Acinar	18.9582
Acinar	29.106
Acinar	29.2047
Solid	4.66112
Acinar	13.8694
Acinar	6.7404
Acinar	43.7979
Lepidic	2.52366
Solid	1.0582
Acinar	97.3684
Solid	4.24269
Acinar	19.3899
Acinar	21.0562
Acinar	45.6084
Solid	81.8512
Solid	0.86627
Acinar	32.7715
Solid	58.1903
Acinar	122.106
Acinar	3.45366
Solid	156.811
Lepidic	1.13213
Lepidic	25.4175
Solid	14.9904
Acinar	2.25052
Lepidic	7.28164
Lepidic	0.148203
Solid	5.8359
Acinar	11.2822
Acinar	96
Acinar	15.2002
Solid	11.9114
Solid	35.441
Acinar	9.70238
Acinar	6.79594
Acinar	4.38645
Lepidic	20.9771
Lepidic	4.3573
Acinar	1.30019
Acinar	0.350631
Acinar	0.235911
Acinar	3.62371
Acinar	16.3621
Solid	1.58804
Solid	4.8004
Acinar	24.268
Acinar	1.74723
Acinar	3.28005
Acinar	86.509
Lepidic	3.53993
Lepidic	8.04246
Acinar	50.7911
Acinar	5.15999
Acinar	14.6888
Solid	21.7405
Solid	4.53333
Solid	21.168
Acinar	78.2632
Lepidic	5.85924
Papillary	19.7251
Solid	28.324
Lepidic	52.7485
Acinar	102.627
Solid	35.6631
Solid	79.7324
Acinar	1.97842
Lepidic	0.231974
Solid	39.5819
Papillary	166.926
Acinar	26.191
Solid	9.32316
Acinar	7.78869
Lepidic	8.84545
Solid	21.4533
Acinar	132.081
Lepidic	61.7844
Acinar	29.9005
Papillary	11.0351
Acinar	7.1683
Solid	84.6743
Acinar	50.3529
Micropapillary	69.2308
Lepidic	3.57743
Acinar	21.8207
Acinar	5.26062
Acinar	220.88
Solid	1.17238
Acinar	6.92653
Acinar	23.4085
Lepidic	6.61479
Acinar	1.4152
Lepidic	8.35227
Acinar	40.2669
Acinar	0.37415
Acinar	3.63488
Lepidic	0.795131
Solid	0.392114
Lepidic	21.4991
Acinar	7.28609
Micropapillary	26.8456
Acinar	38.1693
Solid	167.817
Lepidic	7.74803
Acinar	11.4608
Acinar	16.1017
Acinar	4.06504
Acinar	52.162
Acinar	8.84244
Acinar	24.9229
Acinar	50.153
Papillary	96.8152
Solid	81.2547
Lepidic	20.7952
Papillary	73.4118
Acinar	19.8532
Lepidic	11.4431
Acinar	4.7223
Lepidic	6.32749
Solid	0
Solid	121.606
Solid	9.92908
Solid	157.606
Papillary	75.2256
Acinar	54.1779
Papillary	17.8123
Acinar	12.1007
Solid	4.11025
Acinar	18.1123
Acinar	11.444
Lepidic	2.5641
Acinar	32.7453
Solid	88.4942
Lepidic	17.3182
Solid	15.5927
Acinar	6.67117
Papillary	179.788
Papillary	7.14197
Lepidic	73.5366
Solid	184.801
Solid	108.091
Acinar	0.786948
Solid	135.504
Acinar	51.3942
Micropapillary	69.7689
Solid	7.65977
Papillary	0.72155
Lepidic	0.829831
Solid	0.0869943
Acinar	22.5664
Solid	12.3711
Acinar	11.4951
Solid	130.756
Solid	0.0417478
Lepidic	0.0732064
Acinar	2.5058
Acinar	143.813
Lepidic	2.51026
Lepidic	6.60377
Acinar	44.8132
Acinar	20.3324
Acinar	8.31777
Acinar	37.1378
Acinar	1.13707
Solid	36.1583
Lepidic	0.437956
Acinar	18.1681
Acinar	69.8327
Acinar	12.5
Papillary	6.04027
Papillary	18.9208
Lepidic	0.0877001
Acinar	72.5378
Micropapillary	2.67212
Solid	173.378
Acinar	2.81991
Lepidic	4.51778
Lepidic	3.07903
Papillary	91.1082
Solid	0.281558
Acinar	84.4401
Acinar	14.2208
Solid	129.183
Papillary	2.04462
Acinar	51.7284
Acinar	23.9725
Lepidic	0.131579
Solid	0
Lepidic	6.66603
Lepidic	0
Micropapillary	9.77931
Acinar	168.737
Acinar	53.1007
Papillary	84.4686
Solid	88.5257
Papillary	3.05626
Acinar	3.26784
Papillary	155.304
Solid	110.799
Micropapillary	0.750136
Solid	20.8333
Acinar	19.7121
Lepidic	0.360106
Lepidic	21.3356
Acinar	14.6745
Acinar	8.18028
Acinar	49.5725
Acinar	10.1076
Solid	1.0355
Acinar	6.29105
Acinar	1.17348
Papillary	39.1003
Acinar	50.5995
Acinar	21.8092
Acinar	28.679
Acinar	72.408
Papillary	1.42836
Acinar	11.1111
Papillary	13.1268
Papillary	11.9656
Acinar	29.6882
Acinar	8.82766
Papillary	100.078
Acinar	2.78188
Lepidic	1.07725
Acinar	61.0875
Solid	124.836
Solid	74.1442
Solid	68.5281
Acinar	51.1096
Acinar	1.32121
Solid	0.322812
Acinar	32.2569
Acinar	6.71249
Acinar	21.8059
Papillary	3.28826
Acinar	1.72535
Solid	93.9992
Acinar	3.30861
Solid	89.0777
Papillary	146.931
Acinar	29.901
Solid	1.17786
Solid	106.573
Solid	6.99756
Acinar	14.2614
Solid	8.69687
Acinar	0.0261575
Solid	90.8358
Solid	21.5721
Acinar	20.1438
Solid	75.1753
Acinar	142.003
Solid	5.3107
Acinar	134.636
Acinar	103.746
Acinar	19.2909
Micropapillary	0.413592
Acinar	1.43624
Solid	22.48
Solid	35.5072
Solid	158.785
Solid	92.4742
Solid	7.74768
Acinar	9.98955
Acinar	7.34456
Acinar	33.1104
Acinar	0
Acinar	77.9695
Papillary	11.1361
Solid	109.136
Micropapillary	3.09278
Acinar	0.917431
Solid	68.7455
Papillary	0.556522
Lepidic	0
Solid	0
Acinar	49.0145
Solid	2.32329
Micropapillary	29.9596
Solid	31.0776
Micropapillary	1.35308
Acinar	117.262
Solid	83.0468
Solid	33.5549
Solid	22.3077
Lepidic	1.19686
Acinar	0.573576
Acinar	54.3193
Lepidic	13.4004
Acinar	81.0635
Acinar	1.62492
Acinar	2.67677
Lepidic	81.1041
Solid	20.0369
Acinar	12.8977
Acinar	45.0919
Papillary	5.05441
Acinar	12.8626
Lepidic	74.2961
Acinar	8.22511
Papillary	20.5898
Lepidic	14.9422
Solid	13.9667
Solid	0.456251
Solid	118.999
Lepidic	4.04579
Solid	39.6066
Acinar	6.87223
Solid	30.445
Acinar	11.3636
Papillary	184.582
Lepidic	19.3903
Micropapillary	11.9617
Acinar	22.3063
Lepidic	0.747384
Acinar	70.3888
Solid	143.78
Solid	27.1884
Solid	46.331
Solid	116.732
Solid	38.2109
Papillary	17.4356
Solid	110.518
Acinar	52.0291
Lepidic	16.4412
Acinar	39.8639
Lepidic	4.5742
Solid	28.0699
Solid	77.8936
Acinar	123.038
Acinar	17.9853
Acinar	11.1345
Solid	5.27473
Acinar	123.673
Lepidic	12.2594
Acinar	10.9059
Lepidic	27.5962
Papillary	71.8422
Acinar	74.2587
Lepidic	1.57705
Papillary	1.38672
Lepidic	1.24827
Papillary	100.487
Lepidic	11.8456
Acinar	4.86322
Papillary	56.9062
Papillary	184.629
Acinar	27.6242
Acinar	81.077
Acinar	144.803
Acinar	12.0968
Acinar	0.0869943
Solid	1.94704
Lepidic	2.07767
Papillary	6.45281
Solid	13.236
Papillary	15.0707
Solid	229.59
Acinar	50.404
Solid	103.642
Acinar	26.9273
Solid	7.54883
Micropapillary	14.3054
Lepidic	71.6495
Solid	54.6343
Acinar	114.21
Solid	44.3739
Acinar	53.8121
Acinar	11.7691
Solid	82.6935
Acinar	4.56998
Solid	25.7091
Papillary	25.5243
Lepidic	10.4504
Acinar	176.957
Acinar	60.431
Acinar	26.7165
Solid	77.8226
Lepidic	4.29675
Micropapillary	9.18967
Lepidic	1.44281
Papillary	45.0255
Solid	26.8012
Solid	0.375516
Solid	13.1641
Solid	0.468262
Solid	0
Solid	85.2321
Solid	94.176
Lepidic	12.2721
Lepidic	0.4038
Solid	119.578
Acinar	29.4141
Acinar	1.85518
Lepidic	1.54764
Solid	26.963
Acinar	0.399754
Solid	0.0287191
Solid	0.315126
Lepidic	0.194637
Solid	3.99783
Acinar	3.6495
Acinar	1.16136
Solid	15.7416
Lepidic	36.8273
Lepidic	18.8063
Solid	83.1913
Solid	44.1269
Papillary	2.79252
Lepidic	0
Acinar	10.8079
Lepidic	0.156182
Acinar	7.53245
Lepidic	1.8554
Acinar	105.871
Acinar	0.35524
Acinar	2.749
Papillary	7.94637
Solid	52.4058
Acinar	97.8302
Solid	37.4404
Papillary	2.93027
Micropapillary	0.506408
Solid	2.13202
Papillary	90.5654
Papillary	105.13
Solid	64.8753
Papillary	76.3251
Solid	79.653
Solid	59.9454
Solid	59.7661
Solid	11.0276
Papillary	72.2749
Papillary	4.92578
Acinar	118.37
Micropapillary	73.8848
Solid	110.575
Acinar	54.0981
Solid	152.102
Papillary	80.8647
Acinar	66.4587
Papillary	59.4035
Solid	77.1348
Papillary	14.7171
Solid	101.438
Solid	46.632
Solid	184.81
Solid	180.576
Papillary	47.1714
Lepidic	90.6228
Solid	71.2693
Solid	11.3304
Lepidic	0.616106
Lepidic	6.16893
Acinar	29.1186
Solid	34.0738
Solid	25.5891
Acinar	17.0292
Solid	119.974
Acinar	88.9756
Solid	61.6503
Papillary	0.148148
Micropapillary	18.2101
Acinar	128.017
Lepidic	56.6278
Acinar	83.5576
Solid	20.9932
Acinar	36.9122
Acinar	8.09478
Solid	6.90774
Solid	102.893
Papillary	27.1645
Micropapillary	0.243843
Solid	0.691072
Acinar	3.65372
Papillary	5.15674
Acinar	13.0462
Lepidic	8.60973
Papillary	13.0251
Acinar	31.2799
Papillary	8.91403
Solid	254.063
Solid	115.078
Acinar	55.5942
Papillary	62.3194
Papillary	148.022
Solid	132.095
Lepidic	13.9683
Solid	32.7618
Acinar	150.818
Solid	90.0961
Solid	83.3966
Papillary	36.6946
Acinar	26.4463
Micropapillary	1.03627
Acinar	3.21405
Acinar	64.4982
Papillary	41.3478
Acinar	86.672
Acinar	141.692
Acinar	132.532
Solid	174.443
Solid	71.627
Acinar	50.7293
Solid	11.3163
Acinar	59.2951
Solid	7.06982
Acinar	78.2893
Acinar	12.5839
Acinar	85.7228
Acinar	4.35888
Acinar	56.2945
Acinar	7.47312
Papillary	1.31125
Acinar	12.5062
Acinar	66.4829
Micropapillary	18.7195
Papillary	0.324334
Solid	206.218
Acinar	58.7095
Solid	47.5032
Papillary	3.45363
Solid	94.517
Acinar	14.052
Acinar	69.8798
Papillary	95.1043
Acinar	13.2946
Acinar	82.7791
Acinar	12.2121
Lepidic	71.0078
Acinar	5.34591
Solid	9.16484
Acinar	78.2572
Papillary	3.07232
Solid	53.441
Acinar	0.251778
Papillary	38.5049
Acinar	8.50229
Solid	124.41
Acinar	44.3213
Solid	13.3774
Solid	9.76054
Acinar	4.90077
Solid	0.834947
Acinar	165.581
Acinar	45.3372
Acinar	5.89619
Papillary	69.6365
Lepidic	0.0636762
Solid	60.1172
Solid	101.54
Solid	18.7298
Acinar	2.60978
Acinar	1.35135
Solid	26.7807
Acinar	0.266879
Acinar	134.676
Micropapillary	5.25866
Solid	119.599
Acinar	4.81836
Acinar	23.0049
Acinar	13.4225
Acinar	97.8944
Acinar	85.6593
Solid	110.916
Acinar	7.05841
Solid	78.797
Solid	63.1622
Acinar	197.216
Solid	54.3534
Solid	161.539
Papillary	119.2
Acinar	16.8003
Papillary	37.0616
Acinar	118.928
Solid	76.7555
Acinar	146.533
Acinar	127.632
Lepidic	7.95225
Acinar	71.6885
Papillary	126.183
Solid	66.0516
Solid	177.634
Acinar	4.10399
Solid	110.488
Acinar	25.4248
Papillary	0.378692
Papillary	158.619
Acinar	137.101
Acinar	61.9007
Lepidic	0.498891
Acinar	38.7865
Acinar	112.81
Solid	178.347
Acinar	129.262
Acinar	9.40439
Micropapillary	56.164
Acinar	85.2213
Acinar	26.0143
Solid	123.656
Lepidic	13.2043
Solid	82.4361
Lepidic	61.6905
Lepidic	35.4051
Acinar	140.705
Lepidic	37.9446
Acinar	80.6705
Lepidic	28.5071
Acinar	124.592
Papillary	111.396
Acinar	37.4604
Lepidic	10.4719
Acinar	61.6852
Lepidic	53.8462
Acinar	33.3399
Lepidic	1.40925
Papillary	0
Acinar	32.2997
Solid	0.28049
Acinar	34.2044
Lepidic	82.1349
Acinar	50.7692
Papillary	103.827
Acinar	26.1562
Acinar	15.2868
Lepidic	6.5725
Solid	227.376
Acinar	10.7925
Acinar	74.5197
Acinar	1.20643
Papillary	161.296
Lepidic	3.84615
Acinar	1.40098
Solid	105.12
Acinar	119.495
Solid	176.352
Acinar	10.8033
Acinar	2.17343
Solid	152.05
Acinar	173.872
Acinar	2.83469
Solid	145.167
Acinar	143.834
Solid	134.394
Acinar	9.05425
Acinar	149.557
Acinar	63.7716
Lepidic	1.79094
Acinar	0.276789
Lepidic	55.5135
Acinar	180.084
Solid	180.908
Acinar	79.0764
Lepidic	5.29608
Acinar	126.033
Papillary	86.5096
Solid	2.28852
Acinar	16.5255
Acinar	144.987
Solid	100.303
Acinar	0
Lepidic	0
Acinar	167.463
Solid	169.686
Papillary	0.158311
Papillary	37.03
Solid	0.440125
Solid	0.194363
Solid	103.514
Solid	10.3806
Solid	52.9593
Micropapillary	0.0820494
Acinar	69.813
Solid	171.785
Acinar	0.231147
Solid	0.126807
Acinar	140.584
Acinar	2.93564
Acinar	0.881509
Acinar	1.86466
Solid	8.41658
Solid	52.2376
Micropapillary	9.07334
Acinar	0.64595
Solid	10.6832
Solid	16.8718
Acinar	1.20755
Acinar	11.0815
Acinar	22.8612
Micropapillary	79.1344
Papillary	180.619
Acinar	4.43337
Acinar	0.231125
Acinar	23.7743
Lepidic	75.5552
Solid	159.546
Papillary	4.6673
Solid	27.6596
Lepidic	5.05733
Lepidic	17.9874
Acinar	0.39604
Acinar	0.362669
Acinar	40.7788
Acinar	12.1462
Papillary	15.071
Solid	37.3453
Solid	56.5104
Lepidic	2.20274
Papillary	2.22599
Lepidic	1.31212
Acinar	37.191
Lepidic	9.04182
Solid	73.3296
Papillary	7.70102
Micropapillary	45.6464
Acinar	88.4411
Lepidic	29.2683
Acinar	8.6326
Acinar	25.9101
Solid	1.87983
Acinar	31.1513
Acinar	2.00286
Acinar	117.722
Solid	7.22581
Acinar	9.27318
Acinar	25.3345
Solid	99.2577
Solid	1.30591
Acinar	5.9043
Solid	11.9063
Acinar	124.03
Acinar	1.28205
Papillary	169.677
Lepidic	0.251046
Acinar	5.03559
Lepidic	43.2254
Solid	46.9388
Acinar	7.64526
Lepidic	6.09925
Lepidic	0.034626
Solid	29.3801
Acinar	1.60523
Acinar	33.648
Solid	48.7519
Acinar	95.3051
Acinar	12.1086
Lepidic	4.06749
Micropapillary	25.4706
Acinar	1.06261
Acinar	14.6161
Acinar	6.46982
Acinar	0.733198
Papillary	4.4124
Acinar	3.51808
Acinar	0.0462214
Acinar	12.5069
Acinar	20.3982
Solid	46.4416
Solid	26.0163
Acinar	3.45259
Acinar	8.6405
Acinar	24.3222
Papillary	1.63804
Acinar	18.2229
Lepidic	3.07178
Lepidic	12.412
Acinar	1.60615
Papillary	18.4669
Acinar	17.8587
Solid	1.44638
Acinar	24.4674
Lepidic	34.6413
Solid	109.77
Solid	6.88968
Solid	5.7129
Acinar	2.98841
Solid	20.2282
Acinar	15.7588
Papillary	33.6324
Acinar	16.2167
Solid	3.26297
Acinar	53.7677
Solid	74.933
Acinar	21.0072
Lepidic	1.40112
Solid	80.24
Papillary	84.7059
Acinar	28.9591
Acinar	1.47256
Solid	9.93377
Acinar	5.64339
Lepidic	7.39851
Lepidic	1.28311
Acinar	133.989
Acinar	72.892
Acinar	20.2044
Lepidic	37.3824
Papillary	22.964
Solid	2.35021
Solid	47.8261
Papillary	12.7961
Micropapillary	109.837
Acinar	96.5691
Lepidic	62.466
Papillary	22.5241
Acinar	31.2574
Acinar	127.411
Solid	0
Solid	15.475
Papillary	76.8278
Acinar	0.388749
Solid	5.60538
Lepidic	0.134953
Papillary	31.25
Acinar	23.1872
Acinar	0.4732
Lepidic	1.67845
Acinar	73.1383
Acinar	0
Lepidic	1.21617
Solid	0.497557
Acinar	30.2279
Acinar	29.9059
Solid	2.2192
Solid	18.0958
Acinar	26.929
Solid	131.307
Lepidic	3.39496
Lepidic	9.95457
Lepidic	13.4188
Acinar	4.36972
Acinar	81.7793
Acinar	37.583
Acinar	3.32461
Acinar	21.3836
Solid	65.4026
Acinar	6.87679
Solid	61.7765
Acinar	54.8584
Solid	68.9941
Acinar	16.2859
Lepidic	20.2844
Solid	38.5355
Lepidic	0.588132
Solid	29.8295
Solid	5.26316
Solid	27.5033
Acinar	144.291
Lepidic	18.1085
Papillary	61.261
Acinar	122.07
Solid	12.9789
Acinar	7.64987
Solid	13.1332
Acinar	1.1768
Acinar	8.07175
Solid	63.167
Solid	11.8342
Lepidic	12.0317
Acinar	14.1892
Acinar	42.8756
Lepidic	35
Acinar	0.56391
Papillary	172.329
Solid	6.52174
Acinar	110.606
Solid	121.716
Solid	33.5063
Acinar	9.99364
Papillary	21.2788
Acinar	61.3603
Papillary	53.2504
Solid	32.4353
Papillary	1.38201
Acinar	2.84311
Solid	11.7233
Solid	11.9199
Solid	48.7845
Acinar	5.78393
Solid	40.9329
Acinar	80.9524
Solid	0.208189
Lepidic	0.099272
Acinar	0.885681
Papillary	94.3703
Acinar	21.9018
Papillary	24.4774
Acinar	2.59335
Acinar	17.7388
Acinar	149.302
Acinar	5.20666
Acinar	7.18683
Solid	5.91768
Acinar	114.51
Acinar	73.6178
Solid	24.2556
Papillary	9.61308
Papillary	101.223
Lepidic	0.272572
Acinar	126.293
Solid	3.7921
Solid	10.8678
Micropapillary	107.637
Solid	19.6222
Acinar	1.18397
Acinar	7.02822
Acinar	47.7978
Papillary	0.114155
Acinar	47.4699
Solid	2.39826
Acinar	31.6607
Solid	118.441
Acinar	24.9818
Acinar	9.12921
Solid	16.2133
Acinar	2.21566
Solid	77.381
Micropapillary	0
Acinar	5.63318
Micropapillary	14.0983
Acinar	160.03
Solid	47.482
Acinar	70.681
Acinar	174.626
Solid	47.5211
Papillary	0
Acinar	2.37366
Solid	79.5946
Solid	87.6978
Papillary	0.543045
Solid	49.3018
Acinar	103.47
Lepidic	0.548088
Lepidic	5.1366
Acinar	0.778699
Solid	0
Acinar	59.4753
Acinar	4.78857
Solid	0.245834
Acinar	9.35252
Acinar	2.07162
Papillary	10.3072
Acinar	52.0745
Acinar	7.63329
Acinar	52.0885
Papillary	2.20765
Acinar	25.2471
Solid	28.0212
Solid	0.318766
Papillary	25.4818
Acinar	1.62846
Solid	49.0368
Acinar	66.9349
Solid	121.839
Acinar	125.547
Solid	73.3346
Solid	124.398
Acinar	80.8692
Solid	38.4167
Acinar	7.37577
Acinar	1.22225
Solid	24.245
Acinar	37.7447
Acinar	23.788
Acinar	34.7597
Acinar	15.6607
Papillary	3.1344
Acinar	2.51911
Solid	108.274
Acinar	57.0209
Solid	192.573
Papillary	24.9436
Acinar	4.24603
Solid	73.3701
Papillary	0
Acinar	49.6095
Solid	29.092
Acinar	0.148368
Solid	109.005
Acinar	10.2239
Solid	0
Acinar	29.64
Solid	43.937
Acinar	154.54
Solid	11.0042
Solid	128.913
Acinar	66.2122
Solid	19.0639
Acinar	1.2523
Solid	55.6221
Solid	49.578
Acinar	7.28656
Solid	25.4853
Solid	169.387
Solid	36.9527
Solid	83.4469
Acinar	23.2369
Solid	3.9255
Lepidic	19.2974
Acinar	5.04749
Acinar	0.652819
Acinar	75.5511
Solid	0.854006
Solid	122.114
Micropapillary	0.239354
Acinar	0.816597
Acinar	85.8809
Acinar	28.6606
Solid	4.25459
Papillary	17.1341
Papillary	9.53947
Solid	5.1309
Solid	19.7596
Acinar	0
Acinar	92.2576
Micropapillary	14.9564
Solid	30.7978
Papillary	2.90846
Solid	6.58324
Solid	145.565
Solid	175.391
Solid	131.958
Solid	115.071
Papillary	0.830541
Acinar	0.715232
Acinar	20.9653
Solid	14.7956
Acinar	9.12989
Acinar	0
Acinar	29.5907
Acinar	9.31478
Acinar	4.43645
Acinar	60
Lepidic	16.442
Acinar	16.7887
Acinar	0
Papillary	62.1295
Papillary	59.0602
Papillary	78.0319
Acinar	4.32528
Acinar	93.132
Acinar	128.867
Papillary	33.5599
Lepidic	17.7824
Solid	0.521312
Lepidic	2.014
Solid	121.485
Solid	4.22267
Acinar	3.86006
Papillary	16.2277
Acinar	18.8287
Papillary	15.2329
Acinar	3.12815
Papillary	121.501
Solid	163.083
Lepidic	29.5479
Papillary	29.9535
Micropapillary	12.4623
Acinar	37.198
Acinar	16.929
Lepidic	2.41224
Acinar	6.02851
Acinar	3.73986
Acinar	18.7339
Solid	134.283
Solid	10.8323
Lepidic	40.9091
Papillary	26.8793
Acinar	48.3042
Lepidic	16.7618
Acinar	4.12121
Lepidic	24.4186
Papillary	45.7108
Lepidic	54.0565
Lepidic	85.8796
Solid	32.2238
Lepidic	0.595647
Acinar	50.8747
Acinar	8.91622
Acinar	4.45638
Solid	23.7248
Solid	2.02822
Acinar	85.3361
Lepidic	7.70406
Acinar	43.8659
Lepidic	4.019
Papillary	1.49254
Acinar	12.0717
Acinar	0.659062
Acinar	6.03656
Lepidic	6.99482
Acinar	10.4871
Acinar	91.952
Acinar	10.6427
Acinar	1.65639
Solid	199.331
Acinar	4.89033
Acinar	36.0069
Acinar	179.397
Lepidic	18.8425
Solid	45.5113
Lepidic	20.9648
Solid	7.65525
Lepidic	32.5735
Papillary	12.3018
Solid	253.076
Micropapillary	0.278106
Solid	37.2168
Solid	83.8311
Solid	119.272
Solid	6.23971
Micropapillary	9.76303
Acinar	10.3912
Solid	42.8764
Solid	18.2017
Papillary	96.0374
Acinar	82.9864
Solid	66.4581
Papillary	6.79128
Acinar	45.9581
Papillary	16.525
Solid	10.9005
Papillary	149.087
Acinar	6.87313
Solid	32.1883
Solid	43.1219
Lepidic	3.95869
Lepidic	1.73878
Solid	80.4235
Solid	4.46281
Solid	72.2151
Solid	6.15908
Solid	19.3548
Solid	59.1724
Solid	128.198
Lepidic	17.1263
Acinar	0
Solid	157.569
Solid	49.0686
Acinar	10.9669
Lepidic	0.100309
Acinar	2.13576
Acinar	38.261
Solid	3.15572
Acinar	0.737691
Solid	6.05173
Acinar	0.428847
Acinar	2.59992
Acinar	3.07998
Lepidic	56.2553
Acinar	50.2968
Solid	124.95
Solid	32.4435
Solid	39.5991
Lepidic	0
Acinar	34.9128
Lepidic	0.0145943
Papillary	4.22801
Acinar	115.607
Acinar	78.9129
Acinar	0.478053
Micropapillary	12.1112
Acinar	83.9814
Acinar	16.7939
Solid	21.7082
Acinar	25.0221
Micropapillary	0.0994283
Papillary	150.728
Papillary	83.652
Solid	69.0586
Papillary	75.2931
Papillary	44.586
Solid	127.724
Solid	26.4641
Acinar	109.142
Acinar	16.1994
Papillary	2.28928
Acinar	105.068
Papillary	40.5277
Solid	179.838
Solid	102.257
Micropapillary	82.3517
Solid	74.0554
Acinar	109.972
Papillary	69.5993
Solid	72.4424
Papillary	7.6103
Papillary	28.2222
Solid	80.8453
Solid	182.663
Solid	194.173
Papillary	82.5272
Acinar	81.9182
Solid	82.0307
Papillary	4.33775
Acinar	15.723
Lepidic	20.4949
Solid	67.319
Solid	40.2143
Acinar	51.2253
Solid	201.194
Acinar	137.302
Solid	0.109968
Solid	114.702
Micropapillary	8.21479
Acinar	126.692
Solid	154.535
Acinar	82.3886
Solid	1.43266
Acinar	15.6852
Solid	29.9414
Acinar	96.557
Solid	21.1244
Acinar	42.454
Micropapillary	12.4871
Lepidic	0
Solid	0.999029
Acinar	0.890208
Acinar	38.5761
Lepidic	10.1244
Solid	71.0822
Solid	59.7398
Lepidic	17.0439
Lepidic	18.8697
Papillary	10.9693
Acinar	36.5678
Papillary	36.3441
Acinar	108.298
Acinar	124.879
Acinar	80.033
Acinar	76.7856
Papillary	120.703
Solid	92.4941
Micropapillary	8.48618
Lepidic	23.8646
Acinar	170.016
Solid	75.6378
Solid	50.6739
Papillary	31.0007
Acinar	49.0663
Micropapillary	33.3015
Acinar	4.42266
Lepidic	15.4182
Solid	62.2644
Lepidic	3.42996
Papillary	107.642
Acinar	139.638
Papillary	115.516
Solid	145.655
Acinar	111.475
Solid	46.3785
Acinar	75.5086
Solid	2.32784
Papillary	75.2895
Lepidic	1.37332
Acinar	2.21662
Solid	81.586
Acinar	1.59642
Solid	70.7052
Acinar	3.95531
Acinar	109.948
Micropapillary	7.36947
Papillary	1.51414
Acinar	60.9266
Micropapillary	8.92974
Micropapillary	71.5693
Solid	81.4115
Solid	123.032
Acinar	13.4454
Acinar	2.65142
Acinar	6.37755
Solid	99.6929
Acinar	24.686
Acinar	55.5104
Papillary	83.2574
Solid	29.2675
Acinar	17.2857
Solid	68.7902
Lepidic	2.50188
Papillary	50.7162
Solid	105.657
Solid	85.3025
Acinar	40.7509
Acinar	1.07653
Micropapillary	94.5902
Papillary	17.5832
Acinar	10.9037
Solid	103.332
Papillary	41.1662
Acinar	15.9617
Acinar	192.617
Lepidic	0.450734
Solid	44.1281
Solid	122.199
Solid	29.5622
Acinar	0.198105
Acinar	0.872176
Solid	35.4585
Micropapillary	1.58413
Acinar	111.601
Micropapillary	0.208558
Acinar	83.4709
Acinar	58.4999
Acinar	9.25303
Acinar	17.8561
Acinar	32.2928
Solid	56.8042
Lepidic	3.52941
Solid	74.8379
Acinar	109.46
Solid	106.12
Solid	52.6587
Lepidic	1.39651
Acinar	44.0985
Papillary	21.3123
Acinar	151.215
Acinar	208.854
Solid	128.966
Micropapillary	134.619
Acinar	146.756
Lepidic	15.5779
Acinar	97.1789
Acinar	41.8352
Papillary	44.5721
Acinar	29.9145
Acinar	105.464
Solid	170.184
Lepidic	2.31164
Acinar	19.9445
Micropapillary	0.617999
Papillary	153.894
Acinar	20.3604
Micropapillary	27.8691
Lepidic	1.25656
Acinar	16.0364
Acinar	87.0476
Solid	142.986
Acinar	137.531
Acinar	140.646
Acinar	15.6644
Micropapillary	44.9448
Acinar	100.152
Papillary	15.8202
Acinar	109.746
Solid	97.6181
Lepidic	11.7513
Lepidic	86.3148
Lepidic	53.4013
Acinar	78.1079
Lepidic	18.9964
Solid	44.3389
Acinar	20.0141
Acinar	123.48
Papillary	132.658
Solid	117.364
Lepidic	3.1963
Acinar	31.5789
Acinar	5.4232
Lepidic	0.180343
Papillary	1.81775
Acinar	86.329
Lepidic	15.5755
Papillary	56.6676
Papillary	62.8219
Lepidic	132.479
Acinar	2.97695
Lepidic	25.4274
Solid	161.157
Acinar	53.2876
Acinar	84.6754
Papillary	179.264
Acinar	5.56553
Acinar	8.17526
Solid	122.366
Acinar	106.122
Acinar	90.4318
Papillary	30.1798
Lepidic	1.94221
Acinar	182.443
Acinar	166.868
Papillary	54.4496
Solid	188.048
Acinar	55.9751
Papillary	7.53503
Lepidic	8.52646
Acinar	92.9247
Acinar	80.9964
Lepidic	15.8897
Acinar	2.9898
Acinar	4.80912
Solid	127.337
Acinar	79.4707
Solid	96.2712
Lepidic	65.4664
Acinar	97.2532
Lepidic	30.8652
Solid	100.32
Micropapillary	111.264
Solid	1.05045
Acinar	23.9277
Acinar	154.598
Solid	78.5479
Acinar	0
Acinar	0
Acinar	135.336
Acinar	38.6813
Acinar	82.5155
Papillary	0.578871
Papillary	3.90724
Acinar	4.08719
Micropapillary	0.273473
Solid	55
Solid	49.2435
Solid	18
Solid	17.033
Micropapillary	0.955161
Acinar	58.1395
Acinar	0
Solid	82.5385
Acinar	0.776547
Acinar	3.15167
Acinar	2.32812
Acinar	0.206263
Lepidic	5.47548
Acinar	0
Acinar	94.2655
Solid	3.94799
Micropapillary	24.6225
Acinar	0.533981
Solid	30.8318
Solid	15.9236
Acinar	92.3513
Acinar	29.534
Lepidic	1.7527
Acinar	0.470653
Solid	8.94472
Acinar	95.8384
Acinar	3.02098
Acinar	0.96302
Acinar	5.85739
Acinar	13.1069
Acinar	27.3471
Acinar	46.1758
Papillary	12.0698
Acinar	8.41121
Solid	17.6834
Solid	124.471
Lepidic	6.93478
Acinar	2.34375
Lepidic	10.4455
Acinar	60.3041
Acinar	12.8554
Acinar	3.69128
Acinar	96.1173
Acinar	2.05279
Solid	48.7586
Acinar	26.3633
Papillary	3.86343
Acinar	4.63918
Lepidic	10.8223
Papillary	23.24
Solid	131.615
Acinar	30.4858
Lepidic	34.6619
Acinar	18.7335
Solid	2.80574
Acinar	10.6234
Acinar	16.0393
Acinar	37.4446
Acinar	26.8683
Solid	60.7292
Solid	0.669107
Acinar	27.1105
Acinar	21.287
Acinar	4.27478
Lepidic	0.901408
Lepidic	7.59986
Acinar	52.8679
Papillary	0
Acinar	22.8223
Solid	65.0655
Acinar	97.3432
Solid	1.14348
Lepidic	1.32768
Acinar	3.77517
Solid	13.6416
Solid	0.20016
Lepidic	20.5356
Lepidic	1.43981
Solid	4.77623
Acinar	0.481762
Acinar	25.9007
Acinar	2.26244
Acinar	0.998681
Solid	179.656
Acinar	1.6451
Acinar	10.208
Acinar	2.37004
Lepidic	2.21987
Papillary	54.4011
Acinar	0.0681663
Solid	3.66389
Acinar	3.21721
Micropapillary	0.403522
Acinar	3.82456
Acinar	6.31266
Solid	121.102
Acinar	10.4737
Acinar	40.1557
Acinar	68.1661
Acinar	6.33751
Lepidic	24.2962
Papillary	89.4557
Acinar	21.1397
Acinar	38.3226
Solid	53.9383
Acinar	34.8234
Micropapillary	0.693241
Papillary	45.9931
Solid	9.06024
Acinar	9.40998
Acinar	13.5047
Acinar	71.9018
Acinar	16.932
Acinar	36.8278
Lepidic	0.358043
Solid	186.966
Papillary	94.1431
Solid	16.6951
Acinar	4.28113
Acinar	1.34715
Acinar	7.87623
Solid	11.6772
Acinar	20.8759
Acinar	31.3025
Lepidic	55.9842
Papillary	38.6958
Solid	96.2766
Micropapillary	18.4426
Papillary	23.1567
Lepidic	18.068
Acinar	103.596
Papillary	36.0752
Solid	14.3623
Solid	226.426
Solid	0.575816
Solid	21.8012
Acinar	78.0387
Acinar	0.817439
Lepidic	0.316456
Lepidic	0
Acinar	38.7458
Acinar	0.425396
Lepidic	72.4138
Acinar	56.9909
Acinar	0
Lepidic	0.284311
Acinar	0.442152
Papillary	22.4229
Acinar	28.6178
Papillary	2.88641
Solid	68.2003
Micropapillary	53.8962
Acinar	12.8824
Solid	145.276
Lepidic	2.34564
Lepidic	0.314861
Acinar	31.25
Acinar	0.660855
Acinar	59.0285
Acinar	100.213
Acinar	37.3433
Solid	22.8093
Solid	136.756
Solid	22.6273
Acinar	55.1205
Lepidic	29.9562
Acinar	1.47567
Acinar	0.436284
Acinar	99.6643
Lepidic	4.4293
Acinar	38.4344
Acinar	63.5906
Lepidic	2.00194
Papillary	38.2649
Solid	66.8643
Acinar	67.8622
Acinar	5.37752
Solid	24.6453
Acinar	12.2324
Lepidic	0.461384
Solid	45.4412
Acinar	2.9573
Solid	62.1069
Lepidic	20.4376
Acinar	59.6486
Papillary	225.845
Papillary	10.1018
Lepidic	91.7454
Solid	114.695
Solid	65.7651
Acinar	10.8452
Solid	10.1411
Solid	114.754
Micropapillary	127.705
Solid	0.4828
Lepidic	4.44004
Acinar	12.1093
Acinar	114.825
Solid	135.815
Solid	55.2917
Acinar	0.47321
Solid	70.7356
Acinar	62.978
Acinar	25.2775
Solid	79.2453
Lepidic	0
Acinar	0.522193
Acinar	144.501
Acinar	19.4938
Solid	0.70922
Papillary	0
Papillary	1.72796
Acinar	19.855
Papillary	8.95466
Acinar	15.2104
Acinar	36.2107
Acinar	1.39502
Acinar	43.6559
Acinar	134.641
Solid	25.1042
Papillary	22.8014
Solid	115.601
Papillary	112.75
Solid	0.56752
Solid	43.8997
Micropapillary	6.37691
Solid	179.576
Acinar	7.57113
Lepidic	0.563087
Papillary	10.1911
Acinar	34.1671
Papillary	0.988649
Papillary	93.8931
Papillary	15.8388
Acinar	35.0066
Acinar	8.18331
Acinar	61.0557
Acinar	1.45455
Lepidic	4.9915
Acinar	16.0979
Solid	15.9396
Lepidic	0.222124
Micropapillary	5.32787
Acinar	142.801
Solid	89.441
Acinar	55.3382
Papillary	97.4574
Solid	0.739065
Micropapillary	5.19692
Papillary	89.9748
Solid	114.023
Micropapillary	0.885391
Solid	39.7074
Acinar	7.94995
Lepidic	0.119104
Acinar	0.0764234
Acinar	24.4004
Solid	1.03544
Acinar	7.70405
Solid	0.469484
Papillary	39.6037
Acinar	3.74351
Acinar	19.8475
Solid	10.3448
Acinar	59.3949
Papillary	0.265388
Acinar	6.04171
Papillary	1.92057
Acinar	9.21286
Solid	0.541712
Acinar	48.9874
Acinar	41.9695
Acinar	39.6226
Papillary	24.976
Solid	162.087
Lepidic	0.00956846
Acinar	60.8312
Papillary	55.0733
Solid	59.8519
Acinar	64.1937
Solid	38.4817
Acinar	53.7003
Solid	4.44957
Papillary	53.7489
Acinar	34.6647
Acinar	3.06265
Solid	100.931
Acinar	29.55
Solid	217.164
Acinar	26.2549
Solid	2.31961
Solid	118.037
Micropapillary	3.1407
Acinar	56.2688
Solid	2.78415
Solid	29.8101
Acinar	119.269
Acinar	44.9473
Solid	107.404
Solid	175.013
Acinar	156.522
Acinar	69.2708
Acinar	67.3197
Solid	2.10213
Acinar	0.287611
Acinar	61.0855
Acinar	1.48202
Solid	0.887859
Solid	112.048
Acinar	43.3955
Solid	145.055
Acinar	16.2499
Solid	8.6116
Lepidic	43.7024
Acinar	4.06027
Solid	0.141077
Acinar	92.9949
Solid	4.18006
Papillary	2.72236
Micropapillary	1.10649
Lepidic	0.0577701
Solid	46.8352
Acinar	0.0593472
Lepidic	3.30598
Acinar	24.4543
Solid	7.35294
Solid	22.4981
Acinar	4.64253
Solid	139.455
Solid	18.15
Micropapillary	28.1442
Solid	4.04059
Acinar	13.4747
Acinar	8.70467
Solid	95.6837
Solid	77.6395
Solid	81.4791
Solid	57.6861
Papillary	15.6295
Acinar	0.334728
Lepidic	15.2742
Solid	28.2939
Acinar	28.7197
Lepidic	0
Acinar	6.77672
Lepidic	2.14022
Acinar	12.8401
Acinar	0
Lepidic	64.6171
Solid	57.3222
Acinar	0.598802
Micropapillary	0.923889
Papillary	12.2408
Acinar	8.93345
Acinar	40.3402
Acinar	16.3133
Acinar	83.322
Papillary	31.9544
Acinar	10.5442
Solid	29.7043
Lepidic	0.912482
Solid	168.061
Solid	3.61166
Acinar	11.718
Acinar	16.7716
Papillary	14.9863
Papillary	179.914
Solid	88.8889
Lepidic	9.66226
Acinar	18.7611
Acinar	32.1555
Papillary	4.09575
Acinar	46.8978
Acinar	13.5809
Solid	32.8379
Acinar	10.4411
Solid	173.429
Acinar	23.8994
Acinar	31.7167
Acinar	111.592
Acinar	40.8605
Solid	29.3883
Acinar	11.9276
Lepidic	50.995
Lepidic	0.380435
Lepidic	52.1636
Solid	9.08375
Solid	9.39669
Solid	130.886
Acinar	23.0154
Acinar	45.1235
Solid	0.849421
Solid	14.6409
Acinar	77.9716
Lepidic	7.94492
Acinar	10.2176
Lepidic	26.6695
Papillary	21.3245
Acinar	114.128
Papillary	11.4249
Acinar	9.05687
Lepidic	2.37865
Acinar	6.36186
Lepidic	9.85145
Papillary	3.62117
Acinar	64.6299
Acinar	15.763
Acinar	21.2575
Papillary	156.779
Solid	9.50895
Acinar	82.6218
Acinar	145.565
Acinar	12.9701
Solid	28.0879
Micropapillary	84.8137
Acinar	10.4883
Solid	29.4698
Papillary	2.01068
Solid	119.543
Acinar	7.29641
Solid	48.1988
Solid	52.8425
Solid	115.486
Lepidic	18.412
Lepidic	5.40541
Lepidic	2.72154
Acinar	17.3655
Acinar	141.089
Acinar	27.953
Solid	46.1057
Papillary	91.4917
Acinar	108.659
Solid	39.4822
Papillary	7.72336
Acinar	19.2795
Papillary	24.6263
Lepidic	10.303
Lepidic	35.4023
Solid	11.0475
Acinar	93.0952
Lepidic	1.16279
Micropapillary	27.1664
Lepidic	1.37731
Papillary	24.6601
Solid	52.2524
Solid	53.7099
Solid	15.7462
Papillary	19.9773
Solid	74.3086
Solid	28.0357
Lepidic	7.33382
Papillary	70.7634
Acinar	0
Solid	177.601
Solid	118.804
Solid	4.43429
Acinar	13.9607
Solid	17.4781
Acinar	0.104511
Solid	1.0699
Solid	31.4689
Lepidic	62.8299
Solid	38.8815
Solid	139.356
Solid	26.8755
Acinar	0.627651
Lepidic	0
Acinar	1.27953
Lepidic	0.0284232
Papillary	6.27246
Acinar	26.2162
Acinar	0
Solid	6.60291
Lepidic	0.397633
Micropapillary	2.12934
Papillary	90.0676
Acinar	39.2976
Solid	37.1713
Acinar	12.0867
Papillary	127.372
Acinar	76.2122
Solid	131.917
Solid	189.877
Papillary	84.217
Solid	130.658
Solid	16.3562
Papillary	3.44262
Solid	4.36392
Papillary	5.07073
Solid	107.613
Papillary	118.362
Solid	137.498
Solid	153.192
Acinar	50.6798
Solid	89.7065
Papillary	66.5446
Solid	132.356
Acinar	72.4946
Papillary	14.3623
Solid	69.8128
Solid	153.225
Solid	103.703
Solid	1.58411
Lepidic	0
Lepidic	17.0239
Acinar	0
Solid	52.4099
Acinar	15.3249
Solid	157.663
Acinar	137.58
Solid	19.771
Papillary	0.18101
Papillary	57.2726
Solid	168.285
Solid	115.982
Micropapillary	96.0547
Acinar	3.63218
Acinar	22.1562
Acinar	21.2324
Solid	166.176
Solid	166.812
Papillary	29.8905
Acinar	0.615452
Lepidic	0.529101
Solid	1.66147
Acinar	2.42669
Acinar	71.5829
Solid	61.2301
Solid	42.113
Lepidic	3.33333
Papillary	1.99131
Papillary	47.0593
Acinar	75.4067
Solid	10.7234
Acinar	48.1405
Solid	38.2715
Solid	159.618
Solid	131.811
Micropapillary	11.8857
Solid	90.5094
Papillary	153.136
Lepidic	71.8463
Solid	45.7169
Papillary	9.63826
Acinar	52.4902
Acinar	15.331
Lepidic	1.85598
Acinar	88.6215
Lepidic	0.501107
Acinar	130.962
Papillary	135.417
Acinar	71.2202
Papillary	202.229
Solid	190.398
[truncated: 191 more rows]

## Sheet: Fig. 1d
WHO Classification	Median p-eIF2a H-Score
SPA	49.8541
APA	29.534
AIS/MIA	1.2636
APA	5.77608
APA	21.5938
PPA	79.1344
APA	129.828
APA	3.72717
MUCA	0.392377
APA	14.8158
APA	13.1069
APA	27.3471
SPA	102.861
SPA	31.3257
MUCA	12.0698
PPA	7.90565
MUCA	8.41121
SPA	22.6715
APA	124.471
AIS/MIA	6.26435
MUCA	4.36627
AIS/MIA	0.512445
SPA	16.4615
LPA	19.1903
MUCA	0.39604
MPPA	60.3041
APA	0.362669
SPA	26.5793
SPA	159.143
APA	4.16766
APA	12.1462
PPA	15.071
SPA	43.0519
APA	21.8182
APA	56.5104
AIS/MIA	1.39701
APA	54.9315
APA	2.22599
PPA	2.31959
LPA	1.57969
APA	31.8649
APA	4.76826
APA	9.04182
SPA	112.445
LPA	38.7504
APA	7.17179
APA	37.986
APA	55.4757
MPPA	31.9651
SPA	5.99247
APA	18.7335
NA	25.9101
SPA	3.27047
APA	16.0393
APA	37.4446
APA	16.8043
APA	52.2635
SPA	0.669107
APA	14.8171
APA	1.0582
APA	97.3684
SPA	4.27478
APA	9.27318
APA	21.0562
APA	45.6084
SPA	81.8512
APA	0
APA	1.08609
APA	22.8223
SPA	58.1903
APA	122.106
APA	1.28205
SPA	163.244
LPA	1.13213
LPA	25.4175
SPA	14.9904
MUCA	2.25052
APA	7.28164
AIS/MIA	0.148203
SPA	5.8359
APA	6.44371
SPA	0.481762
LPA	1.79856
APA	25.9007
APA	2.68161
APA	6.45504
SPA	48.7519
MUCA	4.8242
LPA	9.95519
APA	6.79594
APA	8.24752
APA	3.14368
PPA	25.4706
LPA	0.565388
APA	14.6161
AIS/MIA	6.46982
SPA	3.66389
APA	2.85629
MUCA	3.21721
MUCA	0.235911
APA	3.82456
APA	11.3374
AIS/MIA	20.3982
SPA	46.4416
APA	15.4083
SPA	6.96314
SPA	24.268
APA	24.3222
APA	3.28005
APA	52.366
LPA	3.30586
PPA	12.412
PPA	1.60615
PPA	53.9613
APA	46.7033
APA	0.910602
APA	21.1397
APA	38.3226
APA	53.9383
SPA	5.7115
SPA	13.4404
SPA	56.5433
MUCA	3.27624
APA	19.7251
SPA	20.2282
APA	9.40998
PPA	33.6324
PPA	71.9018
SPA	16.932
SPA	21.9599
SPA	74.933
APA	11.4928
LPA	0.358043
SPA	80.24
PPA	94.1431
LPA	26.191
PPA	2.87684
PPA	6.68757
SPA	9.62847
LPA	5.64339
LPA	7.63737
MUCA	5.06428
SPA	21.4533
APA	72.892
APA	25.7534
APA	55.9842
PPA	29.9005
PPA	22.964
PPA	4.75926
SPA	84.6743
PPA	12.7961
PPA	64.1398
APA	50.3529
MPPA	69.2308
LPA	18.068
APA	97.4093
APA	21.8207
AIS/MIA	29.2996
APA	14.3623
APA	220.88
SPA	0.575816
SPA	18.6381
APA	76.8278
SPA	0.603094
SPA	14.5069
APA	0.316456
APA	31.25
LPA	0
MUCA	38.7458
APA	0.4732
LPA	8.35227
APA	56.9909
APA	0.37415
APA	0
LPA	0.795131
SPA	0.442152
PPA	22.4229
SPA	28.6178
PPA	21.4991
SPA	7.28609
PPA	40.3709
APA	15.4891
NA	32.5492
SPA	145.276
PPA	3.39496
APA	9.95457
MUCA	16.1017
APA	4.06504
APA	59.0285
APA	8.84244
PPA	24.9229
APA	37.3433
SPA	65.4026
APA	6.87679
SPA	99.2662
APA	51.941
APA	54.8584
PPA	73.4118
APA	44.4237
LPA	16.2859
APA	20.2844
APA	3.09899
MUCA	1.04269
LPA	6.32749
APA	14.9148
APA	99.6643
SPA	4.84623
SPA	74.5547
APA	2.91156
SPA	38.4344
APA	9.92908
SPA	144.291
AIS/MIA	10.0552
APA	61.261
APA	66.8643
PPA	17.8123
APA	7.64987
SPA	13.1332
PPA	1.1768
APA	15.1724
LPA	9.75787
SPA	45.4412
LPA	2.9573
SPA	62.1069
LPA	17.3182
MUCA	14.1892
SPA	42.8756
LPA	35
APA	3.61754
LPA	179.788
SPA	7.14197
PPA	91.7454
SPA	121.716
SPA	65.7651
MUCA	9.99364
PPA	21.2788
APA	61.3603
PPA	69.7689
PPA	1.05178
APA	2.84311
APA	12.1093
SPA	11.7233
SPA	22.5664
SPA	48.7845
APA	5.78393
APA	70.7356
PPA	62.978
SPA	25.2775
APA	80.0989
APA	0.124968
AIS/MIA	0.0732064
MUCA	0.885681
APA	143.813
MUCA	19.4938
SPA	0.70922
PPA	3.30188
PPA	24.4774
PPA	19.855
APA	8.95466
APA	82.2562
APA	36.2107
PPA	1.39502
SPA	21.038
SPA	27.9968
APA	43.6559
LPA	73.6178
APA	24.2556
PPA	9.61308
APA	101.223
LPA	0.180136
APA	112.75
SPA	1.83897
APA	27.3837
PPA	6.37691
SPA	173.378
APA	2.81991
APA	4.51778
PPA	10.1911
APA	34.1671
PPA	0.551402
PPA	91.1082
APA	2.39826
APA	84.4401
APA	31.6607
SPA	123.812
PPA	1.96117
APA	16.5826
PPA	51.7284
SPA	16.2133
APA	2.21566
APA	16.0979
MUCA	0
APA	6.66603
LPA	0.111062
PPA	9.77931
PPA	160.03
SPA	68.4615
APA	55.3382
PPA	97.4574
SPA	47.5211
PPA	1.52813
APA	3.26784
APA	89.9748
APA	110.799
PPA	0.750136
SPA	39.7074
SPA	19.7121
AIS/MIA	0.454097
LPA	5.1366
PPA	0.778699
APA	0.0764234
APA	54.5239
APA	10.1076
SPA	1.03544
LPA	7.70405
APA	1.17348
APA	39.1003
APA	27.1715
APA	21.8092
SPA	10.3448
APA	59.3949
APA	1.42836
LPA	11.1111
APA	11.4811
PPA	11.9656
SPA	0.318766
APA	29.6882
APA	8.82766
APA	44.3297
APA	66.9349
SPA	121.839
LPA	0.543409
LPA	61.0875
APA	73.3346
SPA	59.8519
LPA	51.1096
APA	1.27173
APA	24.245
MUCA	37.7447
APA	6.71249
APA	44.2543
APA	21.8059
MPPA	3.21133
LPA	2.51911
SPA	100.931
APA	29.55
APA	192.573
PPA	85.9373
APA	26.2549
APA	1.74874
SPA	106.573
PPA	3.1407
APA	49.6095
MPPA	8.69687
LPA	0.0888626
SPA	90.8358
APA	15.898
LPA	0.0732065
PPA	29.64
MPPA	44.9473
SPA	142.003
SPA	134.636
APA	69.2708
SPA	19.2909
MPPA	1.2523
SPA	55.6221
APA	0.143806
SPA	50.4652
APA	1.48202
SPA	11.6839
SPA	35.5072
SPA	158.785
APA	36.9527
SPA	92.4742
APA	19.7434
SPA	7.74768
LPA	43.7024
APA	9.98955
LPA	5.04749
SPA	4.697
MUCA	0.326409
APA	77.9695
SPA	2.51703
PPA	2.72236
SPA	109.136
MUCA	1.10649
MUCA	0.816597
SPA	68.7455
APA	1.63887
LPA	15.9833
APA	24.4543
APA	2.30482
APA	8.84701
MPPA	7.35294
APA	5.1309
SPA	19.7596
APA	2.32126
APA	92.2576
APA	10.2366
PPA	28.1442
APA	30.7978
PPA	8.19158
APA	6.58324
SPA	117.262
SPA	83.0468
SPA	81.4791
SPA	57.6861
APA	1.19686
LPA	0.573576
MPPA	20.9653
SPA	21.5447
MUCA	9.12989
APA	0
APA	18.1837
APA	9.31478
APA	4.43645
APA	2.67677
APA	64.6171
SPA	20.0369
MUCA	0.299401
PPA	12.8977
PPA	45.0919
PPA	8.93345
SPA	8.59394
LPA	74.2961
MUCA	16.3133
APA	83.322
APA	31.9544
APA	14.9422
SPA	13.9667
LPA	0.912482
SPA	121.485
APA	4.04579
PPA	2.90248
SPA	18.8287
APA	14.9863
SPA	30.445
MUCA	7.24587
PPA	179.914
LPA	19.3903
MUCA	66.8908
PPA	12.212
APA	22.3063
APA	24.5422
PPA	2.41224
APA	6.2657
APA	46.8978
APA	13.5809
SPA	27.1884
SPA	28.3861
SPA	116.732
LPA	38.2109
LPA	26.8793
SPA	111.055
SPA	48.3042
APA	16.7618
MUCA	11.9276
MUCA	24.4186
PPA	45.7108
APA	52.5257
LPA	0.380435
AIS/MIA	52.1636
SPA	28.0699
SPA	9.39669
SPA	123.038
APA	8.91622
LPA	20.5003
APA	11.1345
SPA	0.849421
SPA	5.27473
SPA	85.3361
LPA	7.94492
MUCA	10.9059
LPA	26.6695
PPA	21.3245
PPA	74.2587
LPA	6.50098
APA	1.38672
LPA	2.37865
SPA	6.36186
LPA	9.85145
MUCA	4.86322
APA	64.6299
MUCA	13.2028
MUCA	11.4569
PPA	184.629
SPA	9.50895
APA	81.077
SPA	145.565
SPA	15.9063
AIS/MIA	12.0968
MUCA	0.0869943
PPA	28.0879
MUCA	2.07767
PPA	20.9648
SPA	10.4883
APA	32.5735
PPA	12.3018
SPA	229.59
PPA	7.29641
SPA	83.8311
SPA	115.486
LPA	18.412
PPA	6.23971
MPPA	9.76303
MUCA	17.3655
APA	106.52
SPA	42.8764
SPA	44.3739
APA	91.4917
SPA	82.9864
SPA	66.4581
MPPA	6.79128
APA	25.7091
PPA	24.6263
LPA	10.4504
APA	163.022
AIS/MIA	33.6521
LPA	32.1883
SPA	43.1219
SPA	93.0952
LPA	3.95869
MUCA	18.178
AIS/MIA	1.44281
PPA	34.8428
SPA	52.2524
SPA	2.41916
SPA	53.7099
SPA	6.15908
PPA	19.3548
SPA	74.3086
SPA	94.176
AIS/MIA	12.2721
APA	0.4038
MUCA	0.62007
APA	6.11321
SPA	49.0686
APA	4.43429
AIS/MIA	0.823974
APA	13.9607
LPA	19.3304
PPA	0.0287191
SPA	1.73542
MUCA	0.737691
AIS/MIA	1.14355
SPA	6.05173
LPA	0.428847
APA	1.16136
APA	6.57679
LPA	36.8273
APA	50.2968
SPA	38.8815
MPPA	39.5991
APA	1.71009
LPA	0
APA	10.8079
PPA	0.0284232
PPA	6.27246
APA	14.0358
APA	110.739
APA	39.4565
SPA	3.47908
APA	0.437843
PPA	2.749
LPA	29.931
APA	68.1936
APA	39.2976
SPA	37.1713
PPA	13.9762
LPA	0.302918
APA	12.0867
APA	49.6036
PPA	127.372
APA	7.61486
APA	83.652
SPA	69.0586
SPA	76.3251
SPA	134.765
APA	59.9454
PPA	27.9858
SPA	127.724
SPA	16.3562
SPA	3.44262
APA	16.1994
MPPA	4.92578
APA	11.1648
SPA	78.029
PPA	120.11
SPA	143.546
APA	152.225
APA	23.3945
APA	108.463
MUCA	0.829983
PPA	19.1423
APA	107.613
PPA	73.8848
SPA	137.498
SPA	57.8183
SPA	152.102
MUCA	80.8647
SPA	74.0554
APA	68.8362
MPPA	66.5446
APA	77.1348
MUCA	14.7171
PPA	28.2222
SPA	182.663
SPA	180.576
PPA	64.8493
APA	81.9182
APA	82.0307
SPA	4.33775
LPA	0.616106
LPA	17.0239
PPA	14.5593
SPA	50.6964
SPA	40.2143
SPA	17.0292
SPA	157.663
APA	137.302
SPA	30.8801
SPA	78.3653
PPA	0.164579
MUCA	18.2101
SPA	128.017
SPA	115.982
APA	83.5576
APA	20.9932
LPA	15.6852
PPA	22.1562
PPA	130.816
SPA	21.2324
SPA	166.176
SPA	102.893
APA	27.1645
LPA	21.3489
LPA	6.55128
MUCA	0.264551
SPA	0.999029
SPA	2.28634
APA	1.65845
APA	38.5761
APA	10.1244
SPA	61.2301
SPA	43.3929
PPA	13.0462
APA	8.60973
PPA	10.9693
APA	36.5678
PPA	36.3441
APA	181.18
APA	115.078
LPA	55.5942
PPA	62.3194
APA	148.022
SPA	131.811
APA	11.8857
SPA	32.7618
APA	153.136
SPA	75.6378
SPA	50.6739
AIS/MIA	31.0007
APA	37.7563
PPA	33.3015
APA	4.42266
LPA	8.63709
SPA	64.4982
MUCA	3.42996
PPA	44.4965
PPA	107.642
MUCA	2.97245
APA	139.638
SPA	14.7255
PPA	132.532
SPA	174.443
SPA	80.6549
SPA	50.7293
SPA	46.3785
MPPA	71.3371
APA	7.06982
PPA	75.2895
APA	1.94323
APA	14.8148
PPA	10.9348
SPA	56.2945
MUCA	62.7411
PPA	1.59642
SPA	48.7493
PPA	4.01043
APA	66.4829
PPA	18.7195
APA	0.324334
APA	60.9266
MUCA	5.85112
MUCA	58.7095
APA	81.4115
APA	9.23341
SPA	94.517
APA	14.052
APA	18.5686
APA	115.855
APA	13.2946
SPA	82.7791
APA	24.686
MUCA	55.5104
PPA	44.3017
SPA	9.16484
APA	82.5244
MUCA	5.40342
SPA	68.7902
MUCA	0.381146
MUCA	38.5049
APA	8.50229
SPA	122.209
SPA	72.1669
SPA	44.3213
APA	4.0404
APA	39.2614
MPPA	4.90077
APA	4.69267
SPA	103.332
APA	45.3372
APA	87.9402
LPA	0.117955
SPA	44.1281
SPA	122.199
SPA	18.7298
SPA	1.4336
APA	0.872176
SPA	26.7807
PPA	1.58413
APA	134.676
MUCA	0.253576
APA	83.4709
APA	4.81836
APA	27.3274
APA	13.4225
APA	17.8561
SPA	84.1471
SPA	110.916
APA	1.28617
APA	14.3049
SPA	4.28135
SPA	73.7566
APA	120.591
SPA	91.0237
APA	52.6587
APA	16.8058
MPPA	44.0985
PPA	37.0616
APA	118.928
SPA	194.568
SPA	76.7555
APA	134.619
SPA	127.632
PPA	12.5
APA	71.6885
APA	31.2269
PPA	107.305
SPA	67.7245
SPA	66.0516
SPA	171.01
APA	4.10399
SPA	151.72
APA	25.4248
PPA	0.498346
PPA	158.619
APA	121.302
PPA	61.9007
AIS/MIA	1.25656
SPA	38.7865
PPA	96.5335
SPA	171.38
APA	137.531
PPA	129.262
APA	12.5344
LPA	44.9448
SPA	100.152
MPPA	26.0143
SPA	109.746
SPA	123.656
MUCA	12.6765
MUCA	13.0506
SPA	106.053
LPA	74.0026
PPA	53.4013
SPA	169.046
APA	114.166
LPA	18.9964
SPA	80.6705
LPA	28.5071
APA	123.48
PPA	132.658
SPA	117.364
LPA	10.4719
SPA	61.6852
APA	36.7847
SPA	19.3816
LPA	0.180343
LPA	0.908875
MUCA	31.1007
APA	0.547445
SPA	49.3472
PPA	15.5755
LPA	56.6676
PPA	70.768
APA	132.479
APA	15.2868
APA	25.4274
SPA	161.157
PPA	24.1525
SPA	84.6754
LPA	0.875807
SPA	161.296
LPA	5.56553
APA	8.17526
PPA	106.122
SPA	112.152
APA	12.037
PPA	30.1798
APA	32.4328
SPA	177.047
SPA	166.868
APA	2.85459
APA	161.765
MUCA	86.1458
MPPA	70.6908
SPA	69.9285
APA	9.05425
APA	138.137
APA	80.9964
AIS/MIA	1.79094
PPA	2.25944
MPPA	4.80912
SPA	127.337
APA	131.865
SPA	125.997
APA	79.0764
APA	41.1666
APA	30.8652
SPA	100.32
PPA	86.5096
SPA	2.28852
LPA	16.5255
APA	154.598
SPA	100.303
MUCA	0
LPA	0
APA	135.336
SPA	38.7205
SPA	138.144
SPA	19.6341
APA	0.158311
PPA	12.896
APA	0.339204
SPA	43.8078
APA	0.963855
PPA	0.273473
APA	0.457991
SPA	103.514
APA	14.1903
SPA	30.4165
PPA	0.955161
APA	1.59317
SPA	58.1395
PPA	0.206816
SPA	141.179
PPA	0.231147
APA	3.20485
SPA	71.8678
SPA	2.93564
MUCA	0.286992
LPA	3.77296
MUCA	0
MUCA	0.347035
SPA	62.0125
SPA	11.2526
SPA	66.2208
PPA	24.6225
APA	0.589966
SPA	30.8318
APA	16.3977
APA	3.19945
SPA	22.9677
LPA	2.7027
MUCA	0.140896
APA	1.89181
MUCA	1.5
APA	89.643
PPA	75.0495
LPA	11.8629
LPA	2.88248
AIS/MIA	0.315457
SPA	14.3785
APA	18.7882
PPA	66.0494
SPA	73.2945
SPA	4.33568
APA	0.801833
APA	0.178754
SPA	16.5605
LPA	0.472346
APA	149.417
APA	17.1188
APA	0.246316
APA	16.9486
APA	0.428489
SPA	6.37813
APA	15.6441
SPA	141.998
PPA	10.7298

## Sheet: Fig. 1e
p-eIF2 H-Score	Ki67 Proportion (%)
7.35691	90
36.4208	40
0.774504	10
21.5938	50
129.828	50
20.0897	20
31.3257	40
11.144	10
6.26435	5
6.38879	1
22.4774	60
20.3933	10
0.143164	10
12.3797	5
159.143	50
4.64404	50
2.65363	80
37.2722	5
21.8182	70
72.1983	90
0.835808	10
54.9315	10
0.980739	50
1.57969	20
31.8649	20
4.76826	10
1.56856	10
112.445	40
38.7504	1
6.64257	10
37.986	80
22.5103	30
5.99247	40
18.9582	30
29.106	60
29.2047	20
4.66112	10
13.8694	10
6.7404	50
43.7979	70
2.52366	1
4.24269	50
19.3899	40
21.0562	20
45.6084	5
81.8512	60
0.86627	50
32.7715	20
122.106	20
3.45366	10
156.811	80
1.13213	5
25.4175	5
14.9904	30
2.25052	10
7.28164	10
0.148203	10
5.8359	60
11.2822	20
96	60
15.2002	5
11.9114	40
35.441	80
9.70238	30
6.79594	30
4.38645	20
20.9771	5
1.30019	30
0.350631	1
0.235911	10
3.62371	20
16.3621	0
1.58804	40
4.8004	30
24.268	30
1.74723	60
3.28005	70
86.509	10
8.04246	10
50.7911	1
5.15999	20
14.6888	30
21.168	70
78.2632	50
5.85924	1
19.7251	40
52.7485	10
35.6631	30
79.7324	50
1.97842	80
39.5819	40
166.926	30
26.191	70
9.32316	10
7.78869	20
21.4533	90
132.081	80
61.7844	10
29.9005	80
7.1683	30
84.6743	40
50.3529	70
69.2308	90
21.8207	50
5.26062	1
220.88	40
6.92653	70
6.61479	1
0.37415	1
0.795131	5
0.392114	20
21.4991	40
7.28609	10
26.8456	30
7.74803	1
16.1017	10
4.06504	30
52.162	20
8.84244	30
24.9229	5
50.153	70
96.8152	70
81.2547	70
20.7952	5
73.4118	100
19.8532	30
11.4431	20
4.7223	5
1.6491	1
6.32749	20
0	30
121.606	60
9.92908	30
157.606	90
75.2256	20
54.1779	10
17.8123	40
12.1007	10
4.11025	30
18.1123	40
11.444	20
2.5641	5
32.7453	20
88.4942	50
17.3182	1
15.5927	10
6.67117	20
179.788	40
73.5366	20
184.801	50
108.091	20
0.786948	1
135.504	20
51.3942	1
69.7689	50
7.65977	60
0.72155	5
0.829831	1
0.0869943	40
22.5664	70
12.3711	50
11.4951	5
130.756	50
0.0732064	10
2.5058	10
6.60377	10
8.31777	5
37.1378	20
1.13707	90
36.1583	80
18.1681	20
69.8327	20
12.5	40
6.04027	70
18.9208	70
0.0877001	5
72.5378	5
2.67212	10
173.378	50
4.51778	1
3.07903	30
91.1082	10
14.2208	20
129.183	40
2.04462	10
51.7284	20
23.9725	40
0.131579	10
0	30
6.66603	1
0	1
9.77931	30
168.737	40
53.1007	60
88.5257	20
3.05626	40
3.26784	30
155.304	60
110.799	80
0.750136	5
20.8333	20
19.7121	30
14.6745	1
49.5725	20
1.0355	80
1.17348	40
39.1003	30
50.5995	50
21.8092	60
28.679	30
72.408	1
1.42836	20
11.1111	40
11.9656	20
29.6882	50
8.82766	50
100.078	30
2.78188	1
124.836	60
74.1442	50
68.5281	80
51.1096	5
0.322812	1
21.8059	10
1.72535	10
93.9992	80
3.30861	5
89.0777	20
146.931	20
29.901	50
6.99756	60
8.69687	20
90.8358	60
21.5721	30
142.003	50
134.636	50
19.2909	80
0.413592	20
0	1
1.43624	40
35.5072	30
158.785	30
92.4742	40
7.74768	40
9.98955	40
7.34456	1
33.1104	50
0	1
77.9695	80
11.1361	10
109.136	80
0.917431	1
68.7455	50
0.556522	30
0	20
0	30
49.0145	60
29.9596	1
117.262	50
83.0468	50
33.5549	50
22.3077	50
0.573576	10
54.3193	10
13.4004	5
81.0635	50
1.62492	10
2.67677	30
12.8977	10
45.0919	20
5.05441	20
12.8626	50
74.2961	5
8.22511	30
20.5898	30
14.9422	20
13.9667	70
118.999	40
4.04579	60
0.494505	40
39.6066	80
6.87223	30
30.445	90
184.582	40
19.3903	10
103.828	1
11.9617	5
22.3063	30
0.747384	10
70.3888	20
12.1702	1
143.78	90
46.331	20
116.732	90
38.2109	30
110.518	90
52.0291	90
4.5742	80
28.0699	60
77.8936	60
17.9853	20
11.1345	80
5.27473	50
123.673	10
10.9059	30
71.8422	10
1.57705	40
1.38672	50
1.24827	10
100.487	30
56.9062	30
184.629	60
81.077	10
144.803	30
12.0968	1
0.0869943	70
6.45281	10
15.0707	5
229.59	70
103.642	80
26.9273	50
7.54883	30
14.3054	50
71.6495	5
114.21	60
44.3739	100
53.8121	10
11.7691	70
82.6935	80
4.56998	70
25.7091	40
25.5243	20
10.4504	1
176.957	80
26.7165	20
77.8226	70
45.0255	10
26.8012	60
0.375516	30
13.1641	40
0.468262	20
0	40
85.2321	70
94.176	60
0.4038	10
29.4141	20
1.85518	5
1.54764	1
26.963	30
0.0287191	20
0.315126	20
0.194637	1
3.99783	50
3.6495	20
18.8063	20
83.1913	80
44.1269	80
0	1
0.156182	5
7.53245	10
105.871	60
2.749	40
7.94637	30
52.4058	60
97.8302	90
37.4404	60
2.93027	30
0.506408	60
2.13202	50
58.6478	50
90.5654	40
7.61486	80
105.13	40
64.8753	40
76.3251	30
79.653	80
59.9454	70
14.975	20
59.7661	30
11.0276	50
1.41379	1
72.2749	80
4.92578	50
118.37	20
73.8848	60
110.575	30
54.0981	40
152.102	40
80.8647	50
66.4587	40
59.4035	30
77.1348	30
14.7171	40
101.438	60
46.632	60
184.81	40
180.576	50
47.1714	40
90.6228	40
71.2693	60
11.3304	60
0.616106	40
6.16893	20
29.1186	50
34.0738	60
25.5891	20
17.0292	60
119.974	60
88.9756	70
61.6503	90
78.3653	40
0.148148	70
18.2101	60
128.017	60
56.6278	20
83.5576	60
20.9932	40
36.9122	20
8.09478	50
6.90774	50
102.893	70
27.1645	60
0.243843	50
0.691072	50
3.65372	20
5.15674	10
8.60973	30
13.0251	40
31.2799	70
8.91403	60
254.063	80
115.078	80
55.5942	20
62.3194	60
132.095	60
13.9683	70
32.7618	40
150.818	80
90.0961	60
83.3966	90
36.6946	10
26.4463	70
1.03627	40
3.21405	50
64.4982	40
41.3478	80
86.672	90
141.692	60
132.532	70
50.7293	60
11.3163	70
59.2951	80
7.06982	90
78.2893	70
12.5839	30
85.7228	50
4.35888	80
56.2945	90
1.31125	60
0.324334	60
206.218	70
58.7095	70
47.5032	50
3.45363	30
94.517	50
14.052	60
69.8798	50
13.2946	40
82.7791	70
12.2121	50
71.0078	10
5.34591	1
9.16484	50
78.2572	60
3.07232	20
53.441	40
0.251778	5
38.5049	5
8.50229	70
124.41	70
72.1669	60
44.3213	30
13.3774	60
9.76054	40
4.90077	30
0.834947	70
165.581	70
45.3372	70
5.89619	30
69.6365	40
0.0636762	50
60.1172	70
101.54	40
18.7298	60
2.60978	80
1.35135	70
26.7807	90
0.266879	70
134.676	90
5.25866	30
119.599	80
4.81836	70
23.0049	10
13.4225	90
97.8944	50
85.6593	50
110.916	80
7.05841	60
78.797	80
63.1622	70
197.216	70
54.3534	40
161.539	90
119.2	70
16.8003	90
37.0616	80
118.928	60
76.7555	70
146.533	60
127.632	50
7.95225	20
71.6885	60
126.183	20
67.7245	40
177.634	40
4.10399	30
110.488	30
25.4248	50
0.378692	50
158.619	50
137.101	50
61.9007	20
0.498891	10
38.7865	60
112.81	5
178.347	50
129.262	20
56.164	20
85.2213	50
26.0143	70
123.656	30
13.2043	20
82.4361	30
35.4051	5
140.705	10
37.9446	20
80.6705	30
28.5071	10
111.396	20
37.4604	40
53.8462	50
33.3399	30
1.40925	50
0	50
32.2997	20
0.28049	70
34.2044	70
82.1349	60
103.827	80
26.1562	20
15.2868	20
6.5725	20
227.376	80
10.7925	1
74.5197	20
1.20643	70
161.296	30
3.84615	1
1.40098	80
105.12	60
119.495	70
176.352	40
10.8033	20
2.17343	50
62.9233	50
152.05	80
173.872	60
2.83469	30
145.167	40
64.0656	50
143.834	30
134.394	60
9.05425	30
149.557	90
63.7716	50
1.79094	10
0.276789	30
55.5135	20
180.084	90
180.908	30
79.0764	20
5.29608	5
126.033	70
86.5096	20
2.28852	10
16.5255	5
144.987	10
0	1
167.463	50
0.158311	10
37.03	30
0.440125	30
0.0735565	10
0.194363	10
103.514	80
52.9593	30
0.0820494	10
171.785	90
0.231147	10
0.126807	40
140.584	50
2.93564	30
0.881509	5
1.86466	10
52.2376	30
9.07334	5
0.64595	40
10.6832	60
16.8718	5
1.20755	40
11.0815	20
22.8612	40
79.1344	30
180.619	50
4.43337	10
0.231125	20
23.7743	30
75.5552	40
159.546	90
4.6673	20
27.6596	70
5.05733	5
17.9874	5
0.362669	5
40.7788	20
12.1462	90
15.071	5
37.3453	90
56.5104	90
2.20274	10
2.22599	30
1.31212	5
37.191	60
9.04182	5
73.3296	30
7.70102	20
45.6464	50
88.4411	30
29.2683	10
8.6326	20
25.9101	80
1.87983	5
31.1513	10
7.22581	70
9.27318	50
25.3345	10
99.2577	70
1.30591	30
5.9043	30
11.9063	50
124.03	40
1.28205	10
169.677	60
0.251046	1
43.2254	10
46.9388	40
6.09925	20
0.034626	5
29.3801	70
1.60523	30
0.543971	50
33.648	1
48.7519	90
8.0033	1
95.3051	40
12.1086	40
25.4706	20
1.06261	10
4.4124	20
3.51808	1
0.0462214	10
12.5069	20
20.3982	10
46.4416	40
26.0163	60
3.45259	40
8.6405	50
24.3222	40
1.63804	50
18.2229	20
12.412	20
1.60615	30
18.4669	10
17.8587	1
1.44638	40
24.4674	30
34.6413	30
109.77	50
5.7129	50
33.6324	30
3.26297	10
53.7677	50
21.0072	50
1.40112	5
80.24	50
84.7059	30
1.47256	50
9.93377	30
5.64339	10
7.39851	5
133.989	70
72.892	90
20.2044	1
37.3824	10
2.35021	30
47.8261	70
96.5691	40
22.5241	80
31.2574	10
127.411	30
15.475	50
76.8278	50
0.388749	10
0.134953	1
31.25	5
1.67845	5
1.21617	5
0.497557	30
30.2279	10
29.9059	10
2.2192	40
18.0958	90
131.307	50
3.39496	10
13.4188	10
4.36972	20
81.7793	20
37.583	10
3.32461	5
21.3836	70
65.4026	70
6.87679	20
61.7765	90
54.8584	10
68.9941	40
16.2859	10
20.2844	20
38.5355	70
0.588132	20
29.8295	3
5.26316	1
27.5033	60
144.291	90
61.261	10
122.07	30
12.9789	40
7.64987	10
13.1332	20
1.1768	10
8.07175	30
63.167	20
11.8342	70
12.0317	1
14.1892	5
42.8756	80
0.56391	10
172.329	60
6.52174	70
110.606	30
121.716	50
33.5063	30
9.99364	1
21.2788	20
61.3603	10
53.2504	50
32.4353	70
1.38201	20
2.84311	1
11.7233	30
11.9199	80
48.7845	60
5.78393	10
40.9329	70
0.099272	10
0.885681	20
94.3703	20
24.4774	30
2.59335	20
17.7388	10
149.302	50
5.20666	20
7.18683	90
5.91768	20
114.51	30
73.6178	1
24.2556	70
9.61308	60
101.223	60
0.272572	5
126.293	10
107.637	10
7.02822	10
47.7978	1
0.114155	40
47.4699	10
2.39826	20
31.6607	20
118.441	30
24.9818	30
9.12921	30
16.2133	30
77.381	20
0	10
5.63318	1
14.0983	30
160.03	40
47.482	20
70.681	70
47.5211	30
0	60
2.37366	10
79.5946	70
87.6978	80
0.543045	10
49.3018	20
103.47	30
0.778699	1
0	30
59.4753	30
0.245834	50
9.35252	30
2.07162	40
52.0745	60
7.63329	50
52.0885	5
25.2471	40
28.0212	30
25.4818	1
1.62846	20
49.0368	60
66.9349	20
121.839	90
125.547	20
73.3346	40
80.8692	30
38.4167	70
7.37577	1
34.7597	30
15.6607	10
2.51911	20
108.274	80
57.0209	5
192.573	20
24.9436	20
4.24603	20
73.3701	50
0	30
29.092	30
109.005	50
10.2239	30
29.64	10
154.54	50
128.913	50
19.0639	90
1.2523	30
55.6221	40
49.578	50
7.28656	40
25.4853	10
169.387	50
36.9527	30
83.4469	30
23.2369	30
5.04749	5
0.652819	30
75.5511	80
0.854006	80
122.114	60
0.816597	1
85.8809	50
4.25459	40
17.1341	40
9.53947	30
19.7596	30
92.2576	50
14.9564	1
2.90846	60
145.565	60
175.391	50
131.958	50
115.071	60
9.12989	1
0	5
29.5907	10
9.31478	5
60	60
16.442	10
16.7887	60
0	1
62.1295	30
59.0602	20
78.0319	20
4.32528	70
93.132	30
128.867	20
33.5599	20
17.7824	40
0.521312	80
121.485	100
4.22267	60
3.86006	20
16.2277	20
15.2329	10
121.501	30
163.083	90
29.5479	10
29.9535	10
12.4623	5
37.198	30
16.929	80
2.41224	20
6.02851	1
134.283	100
10.8323	90
40.9091	10
48.3042	90
16.7618	20
24.4186	40
45.7108	70
85.8796	80
32.2238	70
8.91622	20
4.45638	80
23.7248	40
85.3361	90
43.8659	10
1.49254	20
12.0717	40
0.659062	40
6.03656	70
91.952	30
10.6427	30
1.65639	20
199.331	60
36.0069	1
179.397	20
20.9648	5
7.65525	30
32.5735	20
12.3018	5
253.076	90
83.8311	60
119.272	30
6.23971	40
9.76303	30
10.3912	5
42.8764	50
18.2017	90
96.0374	60
82.9864	90
66.4581	80
6.79128	60
45.9581	30
16.525	20
10.9005	20
6.87313	30
32.1883	70
43.1219	80
80.4235	80
4.46281	20
72.2151	40
6.15908	20
19.3548	20
59.1724	50
128.198	60
0	60
1.24014	5
157.569	50
10.9669	10
38.261	40
3.15572	90
0.737691	1
6.05173	40
0.428847	10
56.2553	10
50.2968	10
124.95	60
39.5991	60
0	1
0.0145943	1
4.22801	1
115.607	50
0.478053	1
12.1112	30
83.9814	60
16.7939	90
21.7082	70
25.0221	50
0.0994283	40
49.6036	50
150.728	60
83.652	30
69.0586	50
75.2931	40
44.586	60
127.724	70
26.4641	50
109.142	40
16.1994	60
2.28928	60
105.068	40
40.5277	30
179.838	60
61.5385	40
102.257	30
82.3517	40
74.0554	30
109.972	30
69.5993	30
72.4424	50
7.6103	50
28.2222	30
80.8453	60
182.663	40
194.173	60
82.5272	40
81.9182	40
82.0307	70
4.33775	50
15.723	50
20.4949	10
67.319	50
40.2143	50
51.2253	60
201.194	30
137.302	80
0.109968	50
114.702	40
8.21479	50
126.692	50
154.535	20
82.3886	30
1.43266	40
29.9414	50
96.557	80
21.1244	30
42.454	60
12.4871	60
0	70
0.999029	40
0.890208	30
10.1244	1
71.0822	40
59.7398	100
17.0439	50
18.8697	5
10.9693	40
36.5678	40
36.3441	60
108.298	90
124.879	70
80.033	30
76.7856	30
120.703	60
92.4941	50
8.48618	30
23.8646	30
170.016	80
75.6378	40
50.6739	90
31.0007	20
33.3015	50
4.42266	70
15.4182	80
62.2644	50
3.42996	70
107.642	70
4.03071	60
139.638	60
115.516	70
145.655	80
111.475	80
75.5086	100
75.2895	60
1.37332	60
2.21662	50
81.586	90
3.95531	60
109.948	40
7.36947	70
1.51414	70
60.9266	70
8.92974	50
71.5693	60
81.4115	60
123.032	60
13.4454	60
6.37755	40
99.6929	70
24.686	40
55.5104	20
83.2574	30
29.2675	40
117.915	70
17.2857	30
68.7902	60
2.50188	10
50.7162	40
105.657	60
85.3025	80
40.7509	30
1.07653	50
94.5902	40
17.5832	40
10.9037	50
103.332	50
41.1662	10
15.9617	50
192.617	70
0.450734	50
44.1281	80
122.199	50
29.5622	60
0.198105	70
0.872176	60
35.4585	80
1.58413	70
111.601	80
0.208558	30
83.4709	70
58.4999	30
9.25303	90
17.8561	20
32.2928	50
56.8042	90
3.52941	60
74.8379	90
109.46	50
106.12	70
52.6587	70
1.39651	90
44.0985	60
21.3123	80
151.215	70
208.854	60
134.619	40
146.756	70
15.5779	20
97.1789	60
41.8352	60
44.5721	10
29.9145	30
105.464	70
170.184	40
2.31164	20
19.9445	40
0.617999	40
153.894	50
20.3604	50
27.8691	20
1.25656	10
16.0364	50
87.0476	20
142.986	60
137.531	10
140.646	50
15.6644	40
44.9448	10
100.152	60
15.8202	20
109.746	40
97.6181	40
11.7513	20
53.4013	1
78.1079	20
18.9964	1
44.3389	40
20.0141	10
123.48	30
132.658	20
117.364	70
31.5789	80
0.180343	50
1.81775	50
86.329	40
15.5755	20
56.6676	20
62.8219	70
132.479	50
2.97695	20
25.4274	50
161.157	80
53.2876	5
84.6754	50
179.264	40
5.56553	1
8.17526	80
122.366	80
106.122	80
90.4318	60
12.037	40
30.1798	20
1.94221	40
182.443	80
166.868	70
54.4496	50
188.048	40
86.7521	60
55.9751	10
7.53503	40
8.52646	40
92.9247	90
80.9964	50
15.8897	20
2.9898	40
4.80912	20
127.337	60
79.4707	70
96.2712	30
65.4664	20
30.8652	1
100.32	60
111.264	10
1.05045	20
23.9277	10
154.598	20
0	1
135.336	40
38.6813	50
82.5155	60
0.578871	5
3.90724	50
4.08719	50
0.273473	10
55	20
49.2435	80
0.955161	30
0	40
82.5385	90
3.15167	50
2.32812	40
0.206263	1
5.47548	5
0	5
94.2655	60
3.94799	30
24.6225	20
0.533981	40
30.8318	50
15.9236	30
92.3513	70
29.534	30
1.7527	20
0.470653	10
8.94472	30
95.8384	40
3.02098	5
0.96302	20
5.85739	20
13.1069	20
27.3471	40
46.1758	70
12.0698	70
8.41121	40
17.6834	40
124.471	5
6.93478	20
2.34375	1
10.4455	40
60.3041	10
12.8554	1
3.69128	60
96.1173	90
2.05279	5
48.7586	80
26.3633	40
1.39701	1
3.86343	30
10.8223	5
23.24	40
131.615	40
30.4858	20
34.6619	10
18.7335	60
2.80574	30
10.6234	20
16.0393	30
37.4446	60
26.8683	80
60.7292	70
0.669107	20
27.1105	20
4.27478	60
0.901408	20
7.59986	10
52.8679	70
0	20
22.8223	40
65.0655	60
97.3432	40
1.14348	10
1.32768	5
3.77517	10
13.6416	30
20.5356	20
1.43981	10
4.77623	90
1.79856	40
25.9007	1
2.26244	20
0.998681	30
179.656	90
1.6451	5
10.208	40
2.37004	50
54.4011	20
0.0681663	5
3.21721	1
0.403522	20
3.82456	20
6.31266	60
121.102	60
10.4737	30
40.1557	50
68.1661	40
24.2962	10
89.4557	1
46.7033	5
0.374824	1
21.1397	40
38.3226	50
34.8234	20
0.693241	80
45.9931	40
13.5047	60
16.932	10
186.966	40
94.1431	40
16.6951	40
4.28113	70
1.34715	20
7.87623	10
11.6772	80
20.8759	90
31.3025	1
55.9842	10
96.2766	60
18.4426	40
23.1567	50
103.596	40
36.0752	80
14.3623	10
226.426	40
21.8012	30
78.0387	50
0.817439	30
0.316456	1
72.4138	5
0.284311	10
0.442152	30
28.6178	5
2.88641	50
68.2003	60
53.8962	30
12.8824	80
145.276	60
2.34564	10
31.25	30
0.660855	20
59.0285	20
100.213	10
37.3433	90
22.8093	80
136.756	90
22.6273	90
55.1205	30
29.9562	10
1.47567	1
0.436284	10
10.3448	1
99.6643	10
4.4293	1
38.4344	90
63.5906	80
38.2649	10
66.8643	10
67.8622	50
5.37752	20
24.6453	50
12.2324	20
0.461384	10
45.4412	30
2.9573	30
62.1069	60
20.4376	5
59.6486	30
225.845	70
91.7454	40
114.695	40
65.7651	20
10.8452	10
10.1411	40
114.754	10
127.705	60
0.4828	60
4.44004	1
114.825	40
135.815	80
55.2917	70
0.47321	20
70.7356	40
62.978	10
79.2453	20
0	10
0.522193	20
0.70922	10
0	20
1.72796	40
19.855	20
8.95466	20
15.2104	30
36.2107	20
1.39502	90
134.641	10
25.1042	40
22.8014	80
112.75	10
43.8997	10
6.37691	10
179.576	60
10.1911	20
34.1671	5
0.988649	80
15.8388	30
35.0066	20
8.18331	40
61.0557	40
1.45455	40
4.9915	10
16.0979	10
15.9396	30
0.222124	1
5.32787	10
142.801	50
89.441	40
0.739065	20
5.19692	10
89.9748	50
114.023	60
0.885391	10
39.7074	10
0.119104	1
0.0764234	30
1.03544	80
0.469484	30
39.6037	30
3.74351	60
19.8475	40
10.3448	50
59.3949	1
6.04171	40
1.92057	5
9.21286	20
41.9695	20
39.6226	90
24.976	20
162.087	90
0.00956846	10
60.8312	10
55.0733	50
64.1937	1
38.4817	30
53.7489	30
34.6647	10
3.06265	10
100.931	90
29.55	10
217.164	30
26.2549	30
3.1407	10
2.78415	30
29.8101	40
119.269	20
44.9473	40
107.404	30
175.013	60
156.522	30
67.3197	90
2.10213	10
0.287611	1
61.0855	30
112.048	50
43.3955	1
16.2499	30
8.6116	50
4.06027	5
0.141077	20
92.9949	90
4.18006	80
2.72236	20
1.10649	1
0.0577701	1
46.8352	50
24.4543	70
7.35294	20
139.455	60
18.15	20
28.1442	1
95.6837	80
77.6395	60
81.4791	50
57.6861	50
28.7197	1
0	10
6.77672	60
2.14022	50
12.8401	30
0	30
64.6171	10
0.598802	1
0.923889	5
12.2408	20
8.93345	10
40.3402	20
16.3133	20
83.322	20
31.9544	20
10.5442	30
29.7043	80
168.061	60
3.61166	70
11.718	5
14.9863	20
179.914	60
88.8889	70
9.66226	10
18.7611	30
4.09575	20
6.50289	5
46.8978	20
13.5809	1
32.8379	30
10.4411	30
173.429	80
23.8994	20
111.592	90
29.3883	40
11.9276	50
50.995	5
0.380435	10
52.1636	70
9.39669	60
130.886	70
23.0154	30
45.1235	80
0.849421	30
14.6409	60
77.9716	20
10.2176	40
21.3245	30
9.05687	30
2.37865	5
6.36186	60
64.6299	30
15.763	20
21.2575	20
156.779	70
9.50895	80
82.6218	10
145.565	80
12.9701	20
84.8137	20
10.4883	40
29.4698	70
2.01068	10
119.543	60
52.8425	50
115.486	30
18.412	10
5.40541	30
17.3655	10
141.089	40
27.953	60
46.1057	100
91.4917	50
108.659	90
39.4822	90
7.72336	80
19.2795	30
24.6263	20
10.303	5
35.4023	10
11.0475	30
1.37731	1
24.6601	20
53.7099	30
15.7462	30
19.9773	30
74.3086	60
28.0357	70
70.7634	30
0	1
177.601	50
118.804	30
4.43429	10
13.9607	30
17.4781	90
0.104511	10
31.4689	30
38.8815	30
26.8755	50
0	5
0.0284232	1
6.27246	5
26.2162	10
6.60291	30
0.397633	1
2.12934	40
90.0676	20
39.2976	80
37.1713	70
12.0867	70
20.4285	30
127.372	50
76.2122	10
131.917	60
189.877	90
84.217	70
27.9858	40
130.658	60
16.3562	50
3.44262	20
4.36392	40
5.07073	60
107.613	40
118.362	20
137.498	50
153.192	50
50.6798	30
89.7065	40
66.5446	30
132.356	40
72.4946	50
14.3623	50
69.8128	60
153.225	50
13.8211	50
103.703	50
1.58411	50
0	30
17.0239	20
0	60
52.4099	40
15.3249	70
157.663	50
137.58	70
19.771	30
0.18101	70
57.2726	60
168.285	50
115.982	80
96.0547	50
26.2295	40
3.63218	20
22.1562	40
26.6068	50
21.2324	50
166.176	90
166.812	90
29.8905	60
0.615452	40
0.529101	50
1.66147	70
2.42669	30
71.5829	20
63.8254	30
61.2301	40
42.113	100
3.33333	1
1.99131	40
47.0593	50
75.4067	50
10.7234	80
48.1405	30
38.2715	60
159.618	60
131.811	60
11.8857	80
90.5094	40
153.136	80
71.8463	30
45.7169	80
9.63826	30
52.4902	60
15.331	40
1.85598	90
88.6215	50
0.501107	90
130.962	80
135.417	60
1.91418	50
71.2202	50
202.229	80
190.398	60
37.8165	80
50.6277	30
10.4972	80
12.2458	60
14.8148	40
17.5107	100
55.1969	90
118.009	40
14.0119	70
24.389	30
0.22048	60
53.2574	70
2.7725	70
20.991	60
95.515	50
15.0132	50
41.5367	60
25.3359	30
18.5686	40
128.501	70
20.223	50
59.8174	40
68.8896	30
39.6221	60
6.25659	50
82.5244	70
5.40342	40
149.344	70
0.381146	30
34.1711	30
0.538822	70
122.209	40
55.7844	60
87.3495	40
4.0404	70
39.2614	20
3.42149	70
4.69267	50
102.002	50
81.7667	40
37.6006	60
87.9402	40
0.117955	40
36.9998	60
142.25	50
3.72644	70
1.4336	60
0.453126	30
10.1818	90
6.15117	70
143.215	90
0.253576	70
59.7915	70
9.70537	60
27.3274	20
50.2843	90
10.3255	40
84.1471	60
141.945	80
1.28617	30
25.0804	60
73.7566	90
120.591	60
91.0237	60
34.6769	70
16.8058	40
114.463	90
56.8519	80
116.354	80
194.568	80
51.089	70
81.4576	30
92.8317	80
12.5	30
54.7095	50
107.305	5
124.503	30
39.1301	90
171.01	50
6.42202	20
192.952	30
154.848	30
221.035	60
121.302	70
134.612	20
5.78113	70
107.143	50
96.5335	30
171.38	80
169.133	30
113.415	40
38.7274	30
142.562	70
82.3745	50
82.6867	30
138.734	40
12.6765	20
106.053	60
81.1828	10
169.046	1
114.166	20
15.1149	10
86.686	60
80.5923	20
115.642	20
148.793	30
32.04	60
84.0236	30
36.7847	40
0	50
29.9016	30
0.547445	60
49.3472	50
13.9114	30
64.9108	30
70.768	70
133.4	60
159.189	80
24.1525	10
129.572	40
0.545185	70
151.525	40
65.0045	10
11.3205	70
128.804	70
15.3324	30
112.152	30
20.7317	40
39.1676	40
177.047	70
143.281	60
2.85459	60
161.765	60
86.1458	10
70.6908	10
69.9285	60
14.7189	50
138.137	90
129.267	50
0.864631	40
2.25944	30
2.71125	20
115.164	80
131.865	70
125.997	40
37.7978	10
42.3676	80
83.1999	20
20.4311	30
8.35658	10
241.479	20
35.6401	80
0.120773	10
12.896	20
0.238284	30
43.8078	40
0.963855	1
7.53236	30
154.012	80
2.26363	10
0.283613	10
27.4387	30
0.413633	30
141.179	100
0.0142633	5
6.28289	50
6.14171	60
0.286992	1
3.77296	10
0	20
0.694069	5
62.0125	60
18.5573	50
80.2041	20
45.2071	5
80.7249	50

## Sheet: Fig 2b
Weeks	eIF2α S/S	eIF2α A/A
24	1
34	1
20	1
28	1
32	1
22	1
16	1
28	1
35	1
39	1
28	1
28	1
32	1
39	1
37	1
39	1
32	1
32	1
39	1
32	1
32	1
26	1
26	1
51		1
19		1
44		1
38		1
45		1
45		1
41		1
32		1

## Sheet: Fig. 2c
Data for 7 weeks
eIF2αS/S	Mouse	Average B-lines	eIF2αA/A	Mouse	Average B-lines
	1	13.06		1	6.3
	2	6.3		2	2.3
	3	10.467		3	4.3
	4	7.067		4	5.2
				5	6
Data for 18 weeks
eIF2αS/S	Mouse	Average volume (mm3)	eIF2αA/A	Mouse	Average volume (mm3)
	1	49.87		1	2.81
	2	50.41		2	8.4
	3	12.62		3	7.23
	4	40.96		4	14.15
	5	23.93		5	2.67
	6	73.34		6	0.85
	7	25.45
	8	11.52
	9	13.87
	10	15.98
Data for 28 weeks
eIF2αS/S	Mouse	Average volume (mm3)	eIF2αA/A	Mouse	Average volume (mm3)
	1	84.8905		1	31.9987
	2	54.3741		2	17.5486
	3	84.1395		3	23.9958

## Sheet: Fig2e 
Time (days)	KRAS eIF2 S/S volume mm3										KRAS eIF2 A/A mm3 volume
0	0	0	0	0	0	0	0	0	0	0	0	0	0	0	0	0	0	0	0	0
7	91.8457	61.5977	166.325	316.141	205.535	178.293	151.377	284.861	692.302	305.029	92.0308	104.892	97.7425	84.1576	43.3543	126.822	76.6934	47.0488	84.7944	74.3371
10	113.87	110.817	240.282	446.774	337.695	329.192	357.012	716.789	1094	432.466	122.418	58.6189	72.7442	102.454	99.5481	126.341	136.885	178.585	191.332	78.5261
14	251.069	268.075	447.328	734.238	378.838	550.782	584.513	1059.18	1318.8	590.25	75.6446	72.9644	89.1966	207.494	58.8388	227.56	108.24	180.273	219.542	134.31
18	561.181	416.164	526.314	1323.57	670.98	810.098	869.732	1468.45	2146.51	974.916	74.8554	219.895	113.236	477.075	72.9846	138.311	340.657	298.485	401.21	188.193
22	839.838	722.084	871.827	1560.19	1386.65	1704.24	1331.02	2783.62	2679.31	1801.12	175.84	85.9392	277.546	506.944	87.7566	422.248	152.738	303.075	431.865	278.507
eIF2α S/S tumor weight (g)	eIF2α A/A tumor weight (g)
463	379
426	310
844	270
390	160
843	90
1573	120
1860	270
1067	141
870	240
690	70

## Sheet: IPA Analysis-fig 2f
© 2000-2018 QIAGEN. All rights reserved.
Upstream Regulator	Expr Log Ratio	Molecule Type	Predicted Activation State	Activation z-score	p-value of overlap	Target molecules in dataset
CTNNB1	0.722	transcription regulator	Activated	2.013	1.02e-11	AFP,ALDH1A3,ANXA1,AQP5,BBC3,BGN,BHLHE40,BMP1,BMP2,BMP7,CACNA1G,CCNE1,CCNE2,Cdkn1c,CIDEC,CLDN2,COL27A1,COL4A1,COL4A2,CRABP2,CREG1,CRIP1,CTSF,Cxcl9,CXXC4,CYP1A2,CYP51A1,DGAT2,DIXDC1,EDIL3,EGFR,EGR1,EHD1,ENO3,ENPP1,EPCAM,EYA2,FAS,FEN1,FGD2,FZD3,FZD7,GALM,GATA2,GHR,GPA33,HHEX,HHIP,ID2,INSL6,IRF8,JAM2,LECT2,MMP14,MMP15,MMP3,MMP9,MORN4,MYC,MYCN,MYLK,NANOG,NDRG2,NR5A2,NRCAM,PAX3,PIP5K1B,PMP22,PRX,PTGS2,…
ATF4	1.577	transcription regulator	Activated	4.092	6.15e-08	ABCA1,AREG,ARHGAP24,ATF3,ATF5,BBC3,CARS,CEBPB,CEBPG,CHAC1,CTH,CYP27A1,DDIT3,DDIT4,ERO1A,FGF21,GADD45A,GYS1,HERPUD1,JAG1,KLF4,KLF9,NDRG1,NUPR1,OSMR,PCK2,PMP22,PRRX2,SLC3A2,SLC6A9,SLC7A3,SNAI2,SOAT2,STC2,TNFRSF11B,TRIB3,VEGFA
LHX1		transcription regulator	Activated	2.144	9.23e-08	ANPEP,ASS1,CLDN2,CUBN,CYP27B1,EHD2,EMB,FABP3,FAM213A,GATM,HHEX,JAG1,Ly6a (includes others),MEP1A,OVOL2,PAX2,PDPN,PKDCC,RBM47,S100G,SLC12A1,SLC16A12,SLC47A1,TMIGD1
IL6	1.502	cytokine	Activated	2.641	4.22e-07	ABCC2,ACVRL1,ANXA1,BMP2,CCNE1,CD36,CD68,CLDN2,FGA,FOS,HP,HPX,ICAM1,ID2,IDO1,IL1RN,IL6,IRS1,LCN2,LIFR,MAF,MMP10,MMP3,MMP9,MRVI1,MYC,Orm1 (includes others),PTGER4,PTGS2,RAB27A,RORC,SLC40A1,SOCS3,TF,TNF,VEGFA
CREBBP	0.076	transcription regulator	Activated	2.985	1.73e-06	ADAM12,ADORA2A,AMHR2,AQP11,ARHGAP24,ARHGEF3,ARID5A,BMP7,CAMK2B,CAMK2G,CCND3,CCR7,DDX3Y,DHFR,DUSP4,EGR1,EGR2,EGR3,ESAM,EYA2,FMNL2,FOS,FRMD4A,GFRA1,GNG2,HDAC11,HMGCS2,HSD11B1,IL12RB1,IL17RE,IL6,IRF6,ITGA9,ITGB7,MAF,MMP9,NDRG1,NR4A1,NTN1,PDE3B,PIP5K1B,PLEKHF1,PPFIBP2,RGL1,RNF39,RUNX2,SLC43A1,SLC6A19,SLC7A11,SOCS3,SPSB1,TANC2,TBX15,TESC,TLE2,TNF,TUBA8,Uty,WNT5B,YPEL2
HIF1A	1.358	transcription regulator	Activated	2.238	2.04e-06	ADM,ADORA2B,AKT1,APLN,ATP5PF,BNIP3,CCR7,CD274,Cdkn1c,CSF1,CYP2S1,DDIT4,EGLN3,EPOR,ERO1A,FLT1,HK2,IL15,IL6,ITGB3,KITLG,LIFR,MMP9,NDRG1,PDK1,PTGS2,RORC,SERPINE1,SLC40A1,SOCS3,TFRC,TLR2,TNF,VEGFA,VEGFC,WNT10B
ERK1/2		group	Activated	2.271	1.64e-05	ABCA1,Abcb1b,AKR1C3,APLN,CYBB,DAPK1,EGR1,FOS,HAS2,IGFBP3,IL6,MMP9,MYC,PTGS2,RUNX2,S100A6,SERPINE1,SOCS3,SOX9,TNF
HNF1A	-1.532	transcription regulator	Activated	2.861	2.38e-05	ALB,C5,CBS/CBSL,CDHR2,CLDN2,CLIC5,COL27A1,CPN1,ENPEP,FOXA3,GATM,GC,GCK,HCAR2,HNF1A,HNF1B,HNF4G,MLXIPL,NR5A2,PCSK9,PDK1,PKHD1,PROC,RUNX2,SGK2,SLC40A1,SLC7A2,SULT1C2,TM4SF4,VIL1,VLDLR
EIF2AK3	0.31	kinase	Activated	2.408	8.11e-05	ALDH18A1,ATF3,ATF4,ATF5,CARS,CEBPB,CEBPG,CYB5R1,DDIT3,EGR1,ERO1A,GADD45A,HERPUD1,HSPA5,IL6,KLF4,LMO4,MYC,NDRG1,NFIL3,NUPR1,PCK2,PPP1R15A,RELB,SLC1A4,SLC1A7,SQSTM1,TXNIP,XBP1
PTGS2	1.166	enzyme	Activated	2.432	0.000129	CD68,CXCL10,CXCR2,FLT1,FOS,IL11,IL23A,IL6,Ivl,LOR,MMP9,PTGER4,PTGS2,RUNX2,SELL,TNF,VEGFA
GSX2		transcription regulator	Activated	2.219	0.00019	ALDH1A3,DLX1,DLX2,PPP1R1B,RBP1
DDIT3	3.384	transcription regulator	Activated	2.909	0.000215	ATF3,ATF5,BBC3,CEBPD,DDIT3,ERO1A,HSPA5,IL6,MLF1,PPP1R15A,TRIB3,XBP1
TCR		complex	Activated	2.525	0.000249	ADORA2A,CCNE1,EGR1,EGR2,FOS,Gzmc,HIF1A,HSPA5,ICOS,LAMP1,MYC,MYCN,NAB2,NR4A1,REL,SELL,SOCS2,Tcf7,TLR3,TNF,TRAF5
UCP1		transporter	Activated	2.972	0.000397	ACOT2,AGAP1,ALDH18A1,ASB2,ATF4,ATF5,CCDC136,CEBPG,CHCHD10,CTH,CTSV,CYB5R1,DDIT3,DKK3,EMB,ERN1,FGF21,FGF7,GADD45A,GNMT,KCNAB1,MYC,NUPR1,PCK2,PSD3,SLC3A2,SLC6A9,SMOX,SMTNL2,SOAT2,STBD1,TBC1D31,TRIB3,UCP2
RHO		G-protein coupled receptor	Activated	2	0.000472	AQP1,CEBPB,CEBPD,CRABP1,CSF1R,DPYSL3,FBLN1,HCLS1,HIST1H1C,HK2,PDE6A,PLA2G7,PRPH,S100A6,SGK1,TRPC1
ESR2		ligand-dependent nuclear receptor	Activated	2.737	0.000496	Abcb1b,ADH7,BBC3,CBS/CBSL,EMB,ENPP3,FOS,HPGD,IL23A,KLF4,KRT20,LRP11,ME2,MMP14,PTGS2,RASSF2,RORC,RUNX2,SFRP4,SLC5A7,SOCS2,SOCS3,TSPAN13
IL4		cytokine	Activated	2.04	0.000567	ACOD1,Acp5,ACSL1,ADAM19,AHR,ALDOC,ASS1,ATP1A3,ATP5MD,CCL17,CCNE1,CCR7,Cd1d2,CD36,CD38,CPEB3,CRIP1,Ctla2a/Ctla2b,CXCL10,Cxcl9,EEA1,EGR2,FCGR2A,FOS,GATM,GBP3,GPM6B,GSTT2/GSTT2B,H1F0,HCLS1,HIPK2,HLX,HSD11B1,ICAM1,IL12RB1,IL1RN,IL27RA,IL6,IRF8,ITGB7,Ivl,KCNAB2,LFNG,LIFR,LIPG,LOR,LRP1,LTB,MMP9,Mx1,MYC,NDRG1,NEDD9,NFIL3,PDK1,PKP3,PMP22,PPM1G,S100A10,SEC24A,SOCS2,SOCS3,Sprr2b,STAB1,SYK,SYT11,TBC1D17,Tcf…
Il3		cytokine	Activated	2.393	0.00076	AATK,ANPEP,CCND3,CD14,CD68,CSF1,CSF1R,FOS,IL6,LCN2,LTF,Ly6a (includes others),LYZ,MMP3,NFIL3,SOX9,Usp17la (includes others)
CREM	-0.458	transcription regulator	Activated	2.454	0.000827	ABCA1,APOLD1,ARC,ATF3,BHLHE40,C7orf31,CEBPB,CRABP2,CREB3L4,CYP51A1,DUSP14,EGR1,EGR2,FOS,MNS1,NAB2,NFIL3,NFKBID,NR4A1,PPP1R15A,RYR2,Sik1,TNF,VEGFA
OLR1		transmembrane receptor	Activated	2.219	0.00118	CD68,CXCR2,CYBB,IL6,RBP1,RXRA,STRA6,TNF
PIK3R1	-0.51	kinase	Activated	2.171	0.00139	ATF4,ATF5,CXCL10,DDIT3,ERN1,HIF1A,HSPA5,IL6,MYC,PDK1,PDX1,PIK3CD,PTGS2,TNF,TRIB3,TXNIP,VEGFC
CD28		transmembrane receptor	Activated	2.459	0.00183	CCND3,CCNE1,CDK6,FOS,GLS2,HK2,ICOS,IL12RB1,IL27RA,IL6,IRF8,Mx1,RORC,SOCS3,TNF,TNFRSF18,TNFSF18
CREB1	0.784	transcription regulator	Activated	2.24	0.00247	ABCA1,APOLD1,ARC,ATF3,BHLHE40,CEBPB,CYP51A1,DUSP14,EGR1,EGR2,ENTPD1,FOS,KLF4,MNS1,MYC,NAB2,NFIL3,NFKBID,NR4A1,PPP1R15A,Sik1,SLC2A3,VEGFA
CLEC7A		transmembrane receptor	Activated	2.17	0.00289	CCL17,IL33,IL6,PTGS2,TNF
PLA2G10		enzyme	Activated	2.18	0.00289	FOXN1,IL6,KRT18,PTGS2,TNF
NOS1		enzyme	Activated	2.186	0.00381	ARC,EGR1,FOS,HIF1A,IL6,PDK1,TNF
PTF1A		transcription regulator	Activated	2.2	0.00655	CELA1,CRABP1,PAX2,RORB,SSTR2
MTORC1		complex	Activated	2.643	0.00675	AHR,ATF4,FGF21,HK2,INSIG1,KLF4,NFIL3,PTGS2,RORC,SCD,TNF
Collagen(s)		complex	Activated	2.216	0.00689	ATF4,C3AR1,CREB3L1,DDIT3,HERPUD1,PPP1R15A
TGFBR1	1.996	kinase	Activated	2.121	0.00723	AHR,BHLHE40,CCR7,EGR2,FGF21,HAS2,JAG1,NANOG,SNAI2
GPC1	-0.712	transmembrane receptor	Activated	2	0.0116	CX3CL1,EFNA1,ITGB3,VEGFA
SCAP	-0.496	other	Activated	3.162	0.0123	ABCA1,ACSL1,ACSS2,ALB,ALDOC,ATF3,ATF5,C5,CYP51A1,DDIT3,FADS2,HMGCS2,INSIG1,PCSK9,PDK1,PMVK,PTGER4,PTGS2,SCD,TRIB3
CYLD	-0.299	transcription regulator	Activated	2.208	0.0126	ICOS,IL6,REL,RELB,SERPINE1
ADORA2B	2.013	G-protein coupled receptor	Activated	2.428	0.0154	CCL17,HIF1A,IL6,KLF4,MMP9,RUNX2,TNF
PTGES	-0.678	enzyme	Activated	2.19	0.0214	CYBB,MMP9,Nppb,PTGS2,TNF
GPER1		G-protein coupled receptor	Activated	2	0.0399	FOS,HSPA5,LTF,MYC
PRKCE	-0.01	kinase	Activated	2.219	0.0492	CEBPB,Cxcl9,EGFR,PTGS2,TNF
IL1A		cytokine	Activated	2.021	0.054	Acp5,CYP1A2,IL18,IL6,MMP9,PTGS2,TNF
Mek		group	Activated	2.2	0.0665	CCND3,CSF1R,FGFR1,IL15,MMP9,PTGS2,Pvr,TNF
ZNF106	0.301	other	Activated	2.333	0.0916	CXCL10,GLRX,HSPB1,Ifi27l2a/Ifi27l2b,LYZ,PMP22,PRX,SSPN,WDR83OS
Akt		group	Activated	2.574	0.159	EGR2,HIF1A,IL6,MMP9,NFIL3,PPP1R1B,PTGS2,TNF
MBTD1	0.872	other	Activated	2.236	0.178	ACOT2,DUSP2,Eif2s3y,MBOAT2,TLCD2
REL	1.121	transcription regulator	Activated	2.391	0.198	ACSS2,AHR,ARFGAP3,CTSV,CXCL10,Cxcl9,DHFR,EGR2,FADS2,FAS,GPT2,ICAM1,IL23A,IRF5,IRF6,IRF8,MYC,NAB2,NR4A1,PFKM,PLA2G16,PPP1R14B,RDH10,REL,RELB,RORC,SNAI2,TNF
PTK2	0.267	kinase	Activated	2.385	0.29	CSPG4,FOS,IL6,KRT18,MMP9,Nppb,TNC
IPMK	0.255	kinase	Activated	2.2	0.325	CORO1A,FLNC,FOS,PDLIM5,PMP22
RICTOR	1.012	other	Activated	4.369	1	ATP5MF,ATP5MG,ATP5PF,ATP5PO,ATP6V0E2,ATP6V1C2,BBC3,CDC42EP5,COX6A1,COX7A1,COX7A2,Cox7c,GCK,HIF1A,Mx1,NDUFA1,NDUFA2,NDUFA4,NDUFA5,NDUFB4,NDUFB7,NDUFC1,NDUFS4,NDUFS6,NDUFS8,OAS2,POMP,PPA1,PTGS2,RGS16,RORC,SGK1,UQCR11,UQCRB
PTGER2		G-protein coupled receptor	Activated	2.424	1	AREG,CSF1R,CXCR2,IL23A,IL6,MMP9,NFKBID,PTGS2,TNF
KDM5A	0.252	transcription regulator	Activated	2.5	1	Atp5k,COX6A1,COX7A2,GPT2,HSBP1,MAPK4,MRPL11,NDUFA2,NDUFA4,NDUFA5,NDUFS4,NME1,RYR1,TNNI2,TNNT1,Tpm2
HOXA10	-1.285	transcription regulator	Inhibited	-2.164	2.05e-07	ADM,ALPL,AQP1,Cdkn1c,COL15A1,CTSV,FLT1,GAS6,GSTA3,Gstt1,IGFBP3,KCNAB1,KLF9,LCN2,LTF,MYCN,MYLK,NDRG2,NR4A1,PDPN,PTGER4,RBP1,SCD,SLC27A1,STARD6,TGFBR3,THBD,XDH
Esrra	-0.585	transcription regulator	Inhibited	-3.431	3e-05	AGT,ALDOC,ATP5MF,ATP5PF,ATP5PO,Cox7c,CRAT,ENO2,ENO3,EPAS1,FABP2,GALM,GYS1,IDH3A,IL6,NDUFA2,NDUFA5,PCK2,PDK1,PGM1,PPA1,PPP1R1B,PTGS2,SCNN1A,STAC2,TNF,UQCR11
ASXL1	0.391	transcription regulator	Inhibited	-2.111	0.000216	Apoc1,ENO2,G0S2,HK2,HSD11B1,KLF15,LIPE,PELI2,SCD,SERPINE1,VEGFA
PTEN	0.253	phosphatase	Inhibited	-2.072	0.00045	ACSL1,AKT1,ANGPT2,ATF3,BACE2,BBC3,BEX1,CA12,CA8,CCNE1,CDK6,CDKN2D,CEBPB,CTSV,CXCL10,EPAS1,FAS,FES,FLT1,FOS,HADHB,HIF1A,HMGN1,HOXA10,IDH3A,IL23A,IL6,LDHB,MMP3,MMP9,MYC,NR5A2,PF4,PRKAA2,PSCA,PTGS2,SCD,SFTPB,SOCS3,SPRY2,STEAP1,TNF,VEGFA,VIL1
MFN2	-0.553	enzyme	Inhibited	-2	0.00106	ATF4,DDIT3,PPP1R15A,XBP1
Hbb-b1		transporter	Inhibited	-2.121	0.00129	ATP5MF,ATP5PO,CXCL10,Cxcl9,EGLN3,HIF1A,ICAM1,IL2RG,LTB,NDUFA4,NDUFA5,NDUFB4,NDUFB7,NDUFC1,NDUFS4,NDUFS8,RET,TF,TFRC,TLR2,UCP2,VEGFC
DUSP5	0.67	phosphatase	Inhibited	-2.121	0.00358	ALDH1A3,DUSP2,EGR1,EGR3,ID2,IL11,SERPINB2,SSTR2
STK11	-0.024	kinase	Inhibited	-2.366	0.00398	ALB,Cabp1,CD274,HIF1A,IL33,Mt3,PTGS2,PTPRN,SERPINI1,SNAI2,VEGFA,VIPR2
INSIG1	1.225	other	Inhibited	-2.014	0.00831	ABCA1,ACSS2,Apoc1,CCL17,CCR7,CD68,CXCL10,CYP51A1,FADS1,FADS2,HMGCS2,IL6,IRF8,LCN2,LIPG,LPIN1,PLA2G7,PMVK,RAB27A,SCD,STEAP2
HBA1/HBA2		transporter	Inhibited	-3.207	0.00999	ATP5MF,ATP5PO,EGLN3,HIF1A,NDUFA4,NDUFA5,NDUFB4,NDUFB7,NDUFC1,NDUFS4,NDUFS8,RET,UCP2,VEGFC
RCAN1	-0.677	transcription regulator	Inhibited	-2	0.0232	CCNF,IL6,PTGS2,TNF
TAF4	0.112	transcription regulator	Inhibited	-2.354	0.033	AREG,CDH3,DCN,DLX2,EGFR,GAS6,GJB2,ID2,IL1RN,KLF4,KRT16,LOR,MMP3,OLFML3,PDGFC,TGM1,VEGFC
ELOVL5	0.177	enzyme	Inhibited	-2.216	0.0492	FADS1,FADS2,MLXIPL,PLTP,SCD
CX3CR1		G-protein coupled receptor	Inhibited	-2.091	0.0492	CD14,CD36,IL6,PDX1,TNF
ATG7	-0.422	enzyme	Inhibited	-2.219	0.146	ATF4,FGF21,IL6,SOCS3,TNF
Brd4	0.391	kinase	Inhibited	-2	0.213	COL4A1,COL4A2,COL8A1,IL6,SPON2
miR-122-5p (miRNAs w/seed GGAGUGU)		mature microRNA	Inhibited	-2.333	0.236	CLDN18,DUSP2,EGLN3,MEP1A,NUMBL,OSMR,RAB6B,SLC7A11,TRIB1
IL10RA		transmembrane receptor		0.752	5.71e-21	ABCB1,ACOD1,ACSL1,ACSS2,ADD3,Akr1c14,ANKH,ARG2,ASS1,B3GNT7,BATF2,BMP2,BNIP3,CBS/CBSL,CCR7,CD1D,CD34,CD36,CELA1,CERS4,CFTR,CLIC6,COL14A1,CSRP2,CTH,Cxcl9,Cyp2c40 (includes others),CYP2S1,DCN,DDIT4,DRAM1,EDN1,ENTPD5,ERO1A,FERMT1,FHL1,FSTL1,GAS6,GHR,GSAP,GSTM2,HCAR2,HPGD,HPSE,HTR4,IL12RB1,IL15RA,IL1RN,IL23A,IL2RG,IL6,ITGB7,KITLG,LCN2,LMO4,Ly6a (includes others),MEP1A,MFSD4A,MLKL,NDRG2,Nnt,NOD1,NOV,NR…
HNF4A	0.745	transcription regulator		1.284	1.41e-13	ABCC2,Acnat1/Acnat2,Acot1,ACOX2,ACSS2,ANPEP,APOB,Apon,AQP1,AQP8,BMP7,CBR3,CCNE2,CDHR2,Cdkn1c,CEACAM1,CIDEC,CLDN2,CP,Crb3,CYP27A1,CYP3A7,DSC2,EFNA1,EGR1,FABP2,FETUB,FHL1,GALM,GGT6,GJB2,GLCE,GPLD1,GSN,HIF1A,HNF1A,HNF1B,HPX,HSPA5,KCNJ11,LTF,MLXIPL,MPZL2,Mt3,MTTP,MYC,NMNAT2,NPNT,NR5A2,PFN2,PNPLA3,PPFIBP2,PPP1R14D,Prl2c2 (includes others),PTGDS,PTPRN,PYGO1,RASGRP3,RBP2,S100G,SCD,SLC22A18,SLC26A11,TF,T…
IFNG		cytokine		-0.321	6.11e-12	ABCA1,ABCB1,ACOD1,Acot1,ADGRG2,ADORA1,ADORA2B,ADRA2A,AHR,AIF1L,ALDH1A3,ALDH1L1,AQP1,AQP11,ARG2,ATF4,BATF2,C2,CCL17,Ccl9,CD14,CD274,CD68,CEACAM1,CEBPB,CEBPD,CELSR2,CERS6,CLIC5,CSF1,CTSH,CTSV,CXCL10,Cxcl11,Cxcl9,CYBB,DDIT3,EDN1,EGF,EGR2,FAS,FCGR2A,FCGR2B,FGF1,FLT1,GBP3,GJB2,GNB4,GNB5,GNG2,HAS2,HCAR2,HIF1A,HK2,HSPA1A/HSPA1B,HTRA1,ICAM1,ICOSLG/LOC102723996,IDO1,IFIT1,IL11,IL12RB1,IL15,IL18,IL23A,IL6,…
OGA	0.12	enzyme		1.64	1.67e-09	ACAD10,ADAMTS5,ADGRG2,ALDOC,ASS1,C1RL,C3AR1,CALCRL,CCBE1,Ccl9,CD14,CD36,CD68,CDK6,Cdkn1c,CDKN2C,CEBPB,COLEC11,CRABP1,CREB5,CSF1R,CYP4F11,EGR2,EPS8,FABP3,FABP7,FAS,FGF13,FGF21,GSN,HPGD,IGFBP3,IL18,IP6K3,NANOG,PLCE1,PLD4,PTGDS,RBP4,SLAMF9,SLC27A1,SOCS2,SOCS3,SOX9,TEKT5,TGFBI,TGFBR3,TNFRSF11B
DNMT3B	0.741	enzyme		-0.545	2.74e-09	ADORA1,BIK,CD36,DDIT3,ITPR2,MAP3K1,MAPK4,MYH14,NANOG,PIK3C2B,PLA2G16,PNPLA3,PPM1J,PPP1R3C,RCAN2,RECK,RGS16,RGS4,Rhox5,RYR2,S100A1,S1PR1,ST14,TNNI3,TNNT1,WNT10B
RBPJ	-0.005	transcription regulator		-0.629	3.47e-09	BMP2,BMP7,Cdkn1c,CSF1,DLL1,EGF,FGF1,FGF13,FGF7,FOS,FOXN1,GNAI1,HES1,IL18,IL6,IRF8,KITLG,LEFTY1,LEFTY2,MIB2,MMP3,NGF,PGF,RORC,SOX9,TNC,VEGFA,VEGFC,WASF1,WNT5A
CHUK	0.208	kinase		1.345	1.08e-08	ACOD1,AEBP1,BMP2,Ccl9,CEBPB,CEBPD,CP,CSF1,CTSF,CX3CL1,CXCL10,Cxcl11,DCN,FAS,FOS,GBP3,Gstt1,HK2,IGFBP6,IL11,IL1RN,IL6,KCNH2,LCN2,LIFR,NGF,OVOL1,PCDH7,Prl2c2 (includes others),PTGS2,RBP1,RGS16,SERPINB2,SERPINB5,SERPINE2,SGK1,SOCS3,TLR3,TNF,TNFRSF11B,VEGFA
IKBKB	0.142	kinase		1.188	1.14e-08	ABCA1,ACOD1,Acp5,AEBP1,ATF3,BMP2,CCL17,Ccl9,CEBPB,CEBPD,CP,CSF1,CSF1R,CTSF,CX3CL1,CXCL10,Cxcl11,Cxcl9,DCN,FAS,FOS,GADD45A,GBP3,Gstt1,HK2,ICAM1,IGFBP6,IL11,IL1RN,IL6,ITGB3,LCN2,LIFR,MMP9,MYC,NGF,PCDH7,Prl2c2 (includes others),PTGS2,RBP1,REL,RELB,RGS16,S100A4,SERPINB2,SERPINE2,SGK1,SOCS3,TGFBR1,TLR3,Tmsb4x (includes others),TNF,TNFRSF11B,Tpm2,TSLP,VEGFA
TNF	1.879	cytokine		-0.005	3.34e-08	ABCA1,ABCC2,Acp5,ACSL1,ALB,APLN,AQP5,ATF4,BBC3,C5,CCL17,Ccl9,CEBPB,CEBPD,CSF1,CSF1R,CXCL10,Cxcl11,Cxcl9,DCN,DLX1,EGR1,FAS,FCGR2B,GKAP1,ICAM1,ICOS,ICOSLG/LOC102723996,IDO1,IL15,IL1RN,IL23A,IL6,IRS1,ITPR2,JAG1,KRT18,LCN2,MMP10,MMP14,MMP3,MMP9,MYLK,NOD2,Nppb,OSMR,PTGS2,RUNX2,SCNN1A,SELE,SERPINE1,SLC12A1,SOCS3,SPSB1,TFAP2A,TLR2,TNC,TNF,TNFRSF11B,TNFRSF18,TNFSF15,TXNIP
KCNE3	0.827	ion channel			4.39e-08	4930486L24Rik,AKR1C3,APOLD1,CA8,CCL17,CDHR5,CHKA,Csprs (includes others),EPN3,HMGCS2,HSPA1A/HSPA1B,KCNK5,KLF4,MOGAT2,NFIL3,NR4A1,OSGIN1,PIK3C2G,PTGS2,Sik1,Slc25a2,SLC2A5
STAT6	-0.273	transcription regulator		0.735	4.71e-08	Acot1,Acp5,ACSL1,ADAM11,ADAM19,CCL17,CCR7,Cd1d2,CD38,CIDEC,CLDN2,CRIP1,CXCL10,EGR1,EGR2,FCGR2A,FGF21,GBP3,GPM6B,HIPK2,HLX,HMGCS2,IL24,IL33,IL6,ITGB7,LIFR,LILRB4,LIPE,LTB,Ly6a (includes others),MMP14,MMP9,Ms4a4b (includes others),Mx1,MYO6,NEDD9,NFIL3,PDGFC,S100A10,S100a11,SOCS2,SYK,TBC1D17,Tcf7,TNF,Trim30a/Trim30d,TSLP,XBP1
PPARG	0.979	ligand-dependent nuclear receptor		1.136	6.87e-08	ABCA1,Abcb1b,AGT,ARL4D,ATP5PO,CCL17,CCR7,CD274,CD36,CDK6,Cdkn1c,CIDEC,CPLX2,CRABP2,CRAT,EGLN3,ENO2,ERO1A,FAM57B,FGF1,GATA2,GCK,HCAR2,HEBP1,HES1,HK2,HMGCS2,HP,ICAM1,IGFBP6,IL23A,IL6,IRS1,Kctd12b,LIPE,MCTP1,MMP14,MMP9,MTTP,MUC13,MYH14,NDRG1,NDUFA5,NR1H3,NR4A1,PACS1,PCLO,PDE3B,PEPD,PF4,PLIN4,PPIC,PPP2R2B,Prl2c2 (includes others),PTGS2,RAB20,RBP4,RGL1,RNF144B,RORC,RUNX2,S100a11,SCD,SELE,SERPINE1,SGK1…
NCSTN	0.001	peptidase		0.374	8.05e-08	Ccl9,CD14,CD68,CEBPB,CEBPD,CSF1R,EGFR,FCGR2A,FCGR2B,GATA2,HES1,IRF8,Ly6a (includes others),Mcpt8,NCF4,S100A1
IKBKG	-0.381	kinase		1.015	1.79e-07	ACOD1,AEBP1,BBC3,BMP2,Ccl9,CEBPB,CEBPD,CP,CSF1,CTSF,CX3CL1,DCN,FOS,GBP3,Gstt1,HK2,ICAM1,IGFBP6,IL11,IL1RN,IL6,KCNH2,LCN2,LIFR,NGF,Nppb,PCDH7,Prl2c2 (includes others),RGS16,RYR2,SERPINB2,SERPINE2,SGK1,SOCS3,TG,TNF,VEGFA
GATA2	1.223	transcription regulator		-1.134	2.6e-07	CDK6,CLDN18,Cyp2c40 (includes others),CYP4F11,FCHO1,Gm10408 (includes others),GPR141,HHEX,IL6,KRT13,LCN2,LTF,Ly6a (includes others),Mcpt8,MCTP1,MEP1A,PBX1,Prl2c2 (includes others),Prl3d1 (includes others),S100G,SERPINB2,TFRC,TMEM40,TSPAN32,TUBA8
AHR	2.286	ligand-dependent nuclear receptor		-0.959	6.07e-07	ADAM19,ADAMTS5,ARG2,CAMK2N1,CBR3,CCND3,CCNE1,CCNF,CD14,CDKN2C,CDKN2D,CELA1,CHST2,COL12A1,COL14A1,COL27A1,COL4A1,COL4A2,COL6A1,CXCL10,CYP1A2,CYP2S1,DCN,DHFR,DMXL2,EDN1,EGLN3,EHD1,EMILIN2,ENPEP,FAS,FGF21,FOS,FZD7,GADD45A,GAS6,Gm21596/Hmgb1,HECTD2,HES1,HIF1A,HK2,HP,HUNK,IDO1,IL6,JAG1,NNMT,POMP,RBP1,SCD,SDSL,SERPINB2,SERPINE1,SLC16A10,SLC1A4,SNAI2,SOCS3,TGFBI,TNF,TUBA8,VCL,VEGFA,VEGFC
THRB	1.242	ligand-dependent nuclear receptor		0.939	8.47e-07	AKT1,ATP5MG,CCL17,CCNE1,CDK6,CDKN2D,COX7A1,CXCL10,Cxcl11,DCN,EGF,FGFR1,FGFR3,FOS,FOXN1,FRAT1,FSTL1,FZD4,FZD6,FZD7,IL6,IL7,MLXIPL,NR1H3,RUNX2,SFRP4,TCEA3,Tcf7,TECTA,TGFBI,TLE2,TNF,WNT5B,WNT7A
BTNL2		transmembrane receptor		-1.838	1.06e-06	CDKN2C,CYP2S1,DRC1,EMB,ENTPD1,EPCAM,FAM213A,GBP3,GJB2,Hspa1b,IL6,ITIH5,MBNL3,MYO10,PDE7A,PLXDC1,RRAGD,S100A4,SELL,ST14,TGFBR1,TMEM64,TNF,XDH,YPEL2
NR5A2	5.428	ligand-dependent nuclear receptor		0.817	1.35e-06	APOA1,CEBPB,CEBPD,CELA1,FOS,GATM,GLS2,GPT2,HNF1A,HP,Hspa1b,ICAM1,IL1R1,IL1RN,IL6,NR5A2,PTGDS,TNF
CEBPE		transcription regulator		-1.47	1.67e-06	CD14,IL18,IL1RN,IL6,LCN2,LTF,SELL,SERPINB2,TNF
IL1B		cytokine		1.68	1.72e-06	ABCC2,ADAMTS5,ATF3,ATF4,CCL17,CNTF,CSF1,Cxcl11,CYBB,DDIT4,EDN1,EGR1,FAS,FGF7,FOS,GEM,HAS2,HIF1A,HP,HSPA5,ICAM1,IL11,IL1R1,IL6,IRS1,MMP3,MMP9,NFIL3,NR4A1,PTGS2,RGS16,SCNN1A,SLC12A1,SLC7A11,SOCS3,SOX9,TLR2,TNF,TXNIP,VDR,VEGFA
FOXA2	0.871	transcription regulator		0.278	1.89e-06	Akr1c14,ALB,C5,CCL17,CDX2,GCK,GFRA4,HHIP,HMGCS2,HNF1A,HNF1B,IL13RA2,IL33,IL6,LYZ,MLXIPL,MTUS1,NR5A2,PDX1,PTGDS,SCD,SFTPB,SLC6A15,TF,THBS3,Tpm2,WNT7B
TLR9		transmembrane receptor		0.584	2.77e-06	ABCA1,ACOD1,ARG2,ATF3,CAST,CCL17,CD274,CERS6,CPM,CSF1,CTH,CXCL10,EDN1,EGR1,FAS,IDO1,IL18,IL23A,IL33,IL36A,IL6,KDELR3,LCN2,LILRB4,LIPG,Mx1,MYC,NR4A1,PROCR,PTGS2,SCN9A,SERPINE1,SGMS2,SMPDL3B,SOCS3,ST3GAL5,TNC,TNF,TSLP,Urah
Hdac		group		-0.831	2.83e-06	AHR,AREG,BMP2,CX3CL1,DKK3,DLL1,EDN1,EYA1,FOXD1,HIF1A,HNF1B,HTRA1,IL6,MMP14,MYCN,NPNT,ONECUT2,PBX1,PGF,PKHD1,ROBO2,RORC,SPRY2,TNF
TLR3	-1.358	transmembrane receptor		0.595	3.66e-06	ABCA1,ACOD1,ARG2,ATF3,CAST,CCL17,CD274,CPM,CTH,CXCL10,Cxcl11,EDN1,FAS,GBP3,ICAM1,IL23A,IL33,IL36A,IL6,LCN2,LILRB4,LIPG,Mx1,NR4A1,PROCR,PTGS2,RARB,SCN9A,SERPINE1,SOCS3,TLR3,TNC,TNF,TSLP,TSPAN33,Urah
PPARA		ligand-dependent nuclear receptor		0.029	4.38e-06	ABCA1,Acot1,ACOT2,ACSL1,ADTRP,APOA1,AQP3,AQP8,ASS1,C1R,C1S,C2,C5,CD36,CDKN2C,CEACAM1,CEBPB,CEBPD,CHKA,Clec2d (includes others),CTH,CYP27A1,Cyp2c40 (includes others),CYP51A1,FABP2,FADS1,FADS2,FGA,FGB,FGF21,FOS,G0S2,GCK,GNMT,Gstt1,GSTT2/GSTT2B,H2AFZ,HACL1,HADHB,HILPDA,HIST1H1C,HMGCS2,HMGN1,HPX,HSD17B11,HSD17B4,IL6,KRT23,LECT2,LIFR,LIPG,LOR,ME2,MGMT,MTTP,MYC,Orm1 (includes others),PLA2G7,PLIN4,PLTP,…
INHA	-0.611	growth factor		-0.547	4.87e-06	AREG,CCNE1,COL6A1,CYP51A1,DNAH2,DNAH7,EGFR,EMILIN2,FGFR1,FGFR4,GJC1,HAS2,HSD17B11,IL1R1,ITGA9,JAM2,KITLG,KRT18,LRP11,MYC,PCDH7,PIK3CD,PTGS2,SFRP4,SGK1,SMARCA1,TP53INP1,Tpm2
mir-223		microRNA		-0.209	5.78e-06	BST1,CD274,CD34,CD36,Clec2d (includes others),CSF1,EGR2,EGR3,EYA1,FAM198B,Glrp1,ID2,IL1RN,IL23A,IL6,INPP5J,Ly6a (includes others),MLKL,MREG,MUC13,NDRG2,PADI4,PGAP1,S100A6,SERPINB2,SLC40A1,TGFBI
NFkB (complex)		complex		0.95	6.84e-06	ADORA2B,BAMBI,BBC3,BEX1,CARD10,CCL17,CXCL10,Cxcl9,CYBB,FAS,GNPAT,HIF1A,ICAM1,ICOS,IDO1,IL15,IL18,IL24,IL6,LCN2,MMP9,PTGS2,SOCS3,TFRC,TLR2,TNF
ZBTB20	-0.115	transcription regulator		0.246	6.85e-06	ACSS2,AFP,AKT1,CYP1A2,GAS6,GCK,GHR,GSTM4,IL6,IRS1,LDHB,NEDD9,SOCS2,SOCS3,TNF
RELA	0.108	transcription regulator		1.421	6.86e-06	AFP,AHR,BBC3,BEX1,CD14,CD274,CXCL10,CYBB,DDIT3,EPCAM,FAS,FOS,GNPAT,ICAM1,IL23A,IL6,KRT18,MMP9,Mx1,MYC,NR4A1,OAS2,ORAI1,PTGS2,RORC,SERPINE2,TLR2,TNF
VDR	1.13	transcription regulator		1.034	7.6e-06	AGT,AKT1,CEBPB,CYP27B1,HK2,ICAM1,IL18,IL1RN,IL6,NGF,PTGS2,RELB,S100G,SELE,THBD,TSLP,VDR
CYP27B1	1.044	enzyme		-0.25	7.69e-06	ALPL,CCL17,CD14,IL15,IL18,IL6,S100G,TLR2,VDR
LDLR	-0.713	transporter		-1.892	8.06e-06	ABCA1,APOB,BGN,BMP2,CD36,CD68,CYP27A1,DDIT3,EGR1,HSPA5,ICAM1,IL6,LCN2,LRP1,MMP14,MMP9,MYC,NR1H3,PLTP,RUNX2,SCD,SELE,TNF,VLDLR,WNT7A
STAT3	0.346	transcription regulator		0.93	8.33e-06	AKT1,ALDH1A3,AREG,BEX1,C5,CCL17,CCNE1,CD274,CEBPB,CLIC5,CTF1,CXCL10,Cxcl9,CXCR2,DLL1,EGR1,EGR2,FGB,FOS,GADD45A,GBP3,HAS2,HIF1A,HOXA10,ICAM1,IFIT1,IL13RA2,IL1RN,IL23A,IL6,IL7,IRF5,LTF,MMP9,Mx1,MYC,OAS2,PAX3,RAB27A,RORC,SERPINE1,SLFN13,SLFN5,SMAD9,SOCS3,TLR3,TNF,TNS4,VEGFA
P38 MAPK		group		1.712	8.41e-06	ABCA1,ARG2,BBC3,BNIP3,CCNE1,CYBB,EGR1,FAS,FGF21,FOS,HAS2,HTRA1,IL23A,IL6,JAM2,MMP9,MYC,PLA2G7,PTGS2,SERPINE1,SOCS3,TNF
ADAM17	-0.573	peptidase		0.618	1.14e-05	ADAM12,ICOSLG/LOC102723996,IL36A,IL6,Ivl,LOR,Nppb,SELL,TNF,TNFRSF11B,TSLP
Histone h3		group			1.18e-05	ACOT4,AFP,AQP5,CACNA1G,CCNE1,CDKN2C,CDX2,CKAP4,CSF1R,DUSP2,EML5,EPHB3,FLT1,FOS,GATA2,GHR,GKAP1,HES1,HOXA10,ID2,Ifi27l2a/Ifi27l2b,IGFBP3,IL6,LOR,NANOG,PAX3,PRDM8,RARB,RGS4,RUNX2,SCNN1A,SFTPB,SOCS3,TBX15,TRIB1,UPP1,VEGFA,ZBTB18
CEBPA	0.421	transcription regulator		0.387	1.27e-05	ABCB1,Abcb1b,AKR1C3,APCDD1,APLN,AQP5,ARG2,ASS1,CEBPD,CRABP2,DGAT2,DHFR,FHL1,G0S2,HAS2,HNF1A,HNF1B,HSD11B1,IGFBP3,LCK,LTF,Ly6a (includes others),MYC,MYCN,NR5A2,PCSK6,PPP1R14A,PPP1R3C,RGS2,RUNX2,SCD,SERPINE1,SFTPB,THRB
GLI2		transcription regulator		1.067	1.29e-05	CCL17,CXCL10,CXCR2,HHIP,IL15,IL6,MMP3,MMP9,MYCN,NTN1,PAX2,PAX9,SALL1,SOX9,TNF
SP1	0.332	transcription regulator		1.026	1.65e-05	ABCA1,ADD3,ALPL,BMP7,CCND3,COL7A1,CRYAB,CTH,DHFR,EPOR,GHR,Hspa1b,JAM2,KLF4,MAPK8IP1,MYC,MYLK,RECK,RUNX2,SELL,SERPINE2,SLC25A4,SLC2A3,TLR2,TNF
FAS	-1.645	transmembrane receptor		-1.254	1.84e-05	BGN,COL15A1,COL4A1,COL4A2,COL6A1,COL8A1,CSF1,EGR1,EGR2,FAS,ICAM1,IL18,IL6,PDX1,RUNX2,SERPINE1,TNC,TNF,TNFRSF11B
CDKN2A	-0.476	transcription regulator		1.718	1.93e-05	Ccl9,CCR7,CDKN2C,CDKN2D,CEBPB,CEBPD,CX3CL1,CXCL10,Cxcl11,Cxcl9,CXCR2,EFNA1,EGR1,EGR2,GFRA2,IL11,IL15,IL2RG,IL36A,IL5RA,IL6,ITGB3,MYC,TNF,VEGFA,VPREB1
HTT	-0.249	transcription regulator		1	2.05e-05	ABCA1,ADAM23,ADORA2A,AP1S1,APOA1,ATP5MF,ATP6V0E2,CA12,CAMK2B,CDHR5,CLDN6,COL4A1,COL4A2,COL6A1,CX3CL1,DCN,DKK3,DLL1,FOS,GNB5,HRAS,KCNAB1,LDHB,LTF,PLCB1,RAB17,RAP1GAP,RBP4,RGS4,SLC40A1,TGFBI,Tpm2,UQCR11
Vegf		group		-0.243	2.17e-05	Akr1c14,BTN1A1,CRABP1,Ctla2a/Ctla2b,GJB2,HMGCS2,IGFBP3,JAM2,LCN2,MFSD4A,MYCN,PKDCC,PPP1R1B,RAMP3,SFN,TNC,XDH
IL2		cytokine		0.312	2.46e-05	ABCA1,ACVR1B,AHR,ANXA1,AREG,CSF1,CXCL10,Cxcl9,DSG2,ENTPD1,EPAS1,FGF13,GFRA2,GPLD1,HSPA5,IL6,LRRC32,Ly6a (includes others),MYC,NDRG1,PLAC8,RNF128,RXRA,SOCS2,STC2,TGFBR1,TLR2,TNF
FEV		transcription regulator			3.22e-05	FOS,GCHFR,HCRTR1,HTRA1,JAM2,KDM5D,LPAR1,NCALD,NLGN3,NMNAT2,NTN1,PCDH9,PROX1,RORB,SCG2,SLC25A36,SLC6A15,SOX9,STXBP6,SYT1,TRPV2
EREG	0.443	growth factor		1.969	4.15e-05	AREG,BTC,IL18,IL6,PGF,TNC,TNF
KITLG	1.444	growth factor		1.739	4.41e-05	CCND3,CD14,CD68,CSF1,EGR1,FOS,IL6,LTF,PTGS2,TNF
PRDM1		transcription regulator		-1.315	4.94e-05	AFP,ALPL,AQP3,ARG2,FAM167A,FOS,Gm14685 (includes others),IL24,IL6,MYC,PCSK6,PROX1,SELL,SRD5A1,ST14,TNF,TNFSF13B,XBP1
TLR2	-1.114	transmembrane receptor		1.015	6.45e-05	ATF3,CAST,CXCL10,Cxcl9,CYBB,GBP3,ICAM1,IL1RN,IL23A,IL33,IL6,MMP3,MMP9,PTGS2,SELE,SLC40A1,SOCS3,TNF,TSPAN33
NFKB1	-0.315	transcription regulator		0.582	6.54e-05	ADORA1,BAMBI,BMP2,CCL17,CSF1,CXCL10,Cxcl9,CYBB,EGFR,EGR1,FAS,GADD45A,GNPAT,ICOSLG/LOC102723996,IL23A,IL6,JAG1,Mx1,MYC,NR4A1,PTGS2,TLR2,TNF
SERPINE2	2.993	other			6.69e-05	CCL17,Ccl9,CD34,CXCL10,Cxcl11,Cxcl9,IL6,LTB,MMP9,SELE,TNF,TSLP
PTCH1	-0.793	transmembrane receptor		-1.51	7.04e-05	GADD45A,MYCN,NKX2-1,PDX1,SOX5,SOX9,TNNI2,TNNT1,Tpm2
ID2	1.725	transcription regulator		-0.471	7.39e-05	BMP7,CCNE1,CCNE2,CCR7,Cdkn1c,CDKN2C,CEBPB,CSF1,DUSP4,EGR2,HIF1A,ICAM1,ICOSLG/LOC102723996,IL20RB,IRF5,IRF6,IRF8,ITGB3,LMO4,LTB,MAF,MAP2K6,MAP4K3,MYC,NR4A1,PIK3C2B,PIK3R5,RAP1GAP,REL,SELL,SOCS3,SOX5,Tcf7,TGFBR3,TRAF5
DNMT3A	0.491	enzyme		0.711	7.4e-05	ADCY7,ADORA1,CD38,CSF1R,CYBB,ERO1A,IRS1,KDM6B,MAPK13,NANOG,P2RY1,PIK3C2B,PLA2G7,PLD4,PPP1R3C,RCAN2,RGS16,Rhox5,RYR2,S100A1,S1PR1,ST14,Tcf7,TNNI3
STAT1	-0.088	transcription regulator		-0.646	7.42e-05	ABCA1,ACOD1,ALDH1A3,APOBEC3B,BATF2,CCR7,CD274,CEACAM1,CLIC5,CXCL10,Cxcl11,Cxcl9,CYP1A2,EGR1,FAS,FCGR2B,GBP3,HIF1A,HTRA1,ICAM1,IDO1,IFIT1,IL15,IL6,IRF8,LCN2,Mx1,MYC,PDGFC,RORC,SLFN13,SLFN5,SMAGP,SOCS3,TNF,UBD
RORA	-0.478	ligand-dependent nuclear receptor		-0.218	7.7e-05	ACOT2,ADGRL1,AQP8,CD36,CXCL10,Cxcl9,CXCR2,CYP27A1,GSTM2,GSTM4,HPGD,IL18,IL6,KCNK5,LCN2,LPIN2,NNMT,PPP1R3C,RORC,SLC13A2,SLC16A10,SLC2A3,SULF2,TLR3,TNF,UGGT2,USP53,VLDLR
ZBTB16		transcription regulator		0.917	7.9e-05	BMP2,BMP7,CD274,Ctla2a/Ctla2b,CXCL10,EGR2,EMB,EYA2,ICOS,ICOSLG/LOC102723996,ID2,IL12RB1,IL6,IRF6,LMO4,Ly6a (includes others),MAF,MMP9,PTGS2,RORC,SELL,TNF
ACOX1	0.322	enzyme		-1.531	9.09e-05	ACOT2,ACSL1,AIG1,CD36,COL4A2,CRAT,CTSV,CYP1A2,DDIT3,EGFR,FAM214A,GADD45A,GNMT,HSD11B1,HSPA5,KRT23,LCN2,LONP1,NR1H3,NUPR1,Orm1 (includes others),PALMD,PXMP2,RGN,RGS2,SGK1,SLC4A4,SQSTM1,TM4SF4,TRIB3,TRPV2,UCP2,XBP1
ESR1	-0.853	ligand-dependent nuclear receptor		1.629	0.0001	ABCA4,AQP1,AREG,BMP2,CLDN2,Clec2d (includes others),CLIC6,COL8A1,EGR1,FOS,Gm15807/Hmgn5,HIF1A,IL6,IRF5,LCN2,LIFR,LTF,RORC,RUNX2,SOCS2,SULT1C2,TC2N,TNF,TXNIP
NRIP1	1.052	transcription regulator		1.198	0.000107	AREG,COX7A1,CRABP1,HADHB,HAS2,IDH3A,IL6,LDHB,PPP1R3B,PTGS2,RARB,SCD,SLC16A10,SUOX,TNF
EP300	0.723	transcription regulator			0.000109	ADAM12,ADORA2A,AMHR2,AQP11,ARHGAP24,ARHGEF3,ARID5A,CAMK2B,CCND3,CCR7,DDX3Y,DUSP4,EYA2,FMNL2,FRMD4A,GFRA1,GNG2,HDAC11,HMGCS2,HSD11B1,ID2,IL12RB1,IL17RE,IL6,IRF6,ITGA9,ITGB7,MAF,NDRG1,NTN1,PIP5K1B,PLEKHF1,PPFIBP2,RGL1,RNF39,RUNX2,SLC27A1,SLC43A1,SLC6A19,SLC7A11,SOCS3,SPSB1,TANC2,TESC,TLE2,TNF,TUBA8,Uty,WNT5B,YPEL2
NOTCH1	-0.713	transcription regulator		0.813	0.000114	BMP2,CCND3,CCNE1,Cdkn1c,CEBPD,DLL1,FABP7,FLT1,HES1,IGFBP3,IL6,Ivl,LOR,MYC,REL,RELB,TGFBR3,TNF,TSPAN33,WASF1
ID3	0.151	transcription regulator		0.081	0.000115	BMP7,CCNE1,CCNE2,CCR7,Cdkn1c,CDKN2C,CEBPB,CSF1,DUSP4,EGR2,HIF1A,ICAM1,ICOSLG/LOC102723996,IL20RB,IRF5,IRF6,IRF8,ITGB3,LMO4,LTB,MAF,MAP2K6,MAP4K3,MYC,NR4A1,PIK3C2B,PIK3R5,RAP1GAP,REL,SELL,SOCS3,SOX5,TGFBR3,TRAF5
IFNGR1	0.413	transmembrane receptor		0.918	0.000116	CCL17,CXCL10,Cxcl9,EGF,FAS,ICAM1,IDO1,IL23A,IL6,MMP9,TNF
CASP8	-0.009	peptidase		0.245	0.000116	CCL17,CSF1,CXCL10,Cxcl11,FAS,IL18,IL33,IL6,LOR,TNF,TSLP
NPC1	0.639	transporter		1.539	0.000122	ABCA1,ATF4,CD68,CYP27A1,DDIT3,GUSB,MMP14,PCSK9,PTGS2,SCD,SRD5A1,TNF,XBP1
SIRT1	0.979	transcription regulator		-0.092	0.000123	ABCA1,ACAP1,AGT,APLN,Apoc1,AQP11,BNIP3,CA12,CCND3,CD79B,CEBPB,CELA1,CORO1A,Csprs (includes others),CYCS,ENTPD8,EPAS1,ERO1A,FGFR3,GADD45A,GBP3,GCK,GRIP1,HIF1A,IL2RG,IL6,LCK,LRCH1,LY6E,MED27,MYC,NANOG,NECTIN4,NPNT,OAS2,PCK2,PNPLA3,PRSS27,RELB,RGS16,RIMS2,RNF39,RUNX2,SCNN1A,TACSTD2,TBC1D8,TFPI,THBD,TNF,Trim30a/Trim30d,UCP2
TFRC	-1.288	transporter			0.000129	ATF3,ATF4,ATF5,BBC3,BNIP3,CHAC1,DDIT3,DDIT4,ERO1A,GSTT2/GSTT2B,HERPUD1,HK2,HSPA5,PPP1R15A,SOX11,STC2,XBP1
IL17A		cytokine		0.006	0.000129	CCL17,CX3CL1,CXCL10,GADD45A,Gm21596/Hmgb1,HSPB8,ICAM1,IL23A,IL6,JAG1,LCN2,MAP3K1,MMP3,MMP9,PTGS2,RGS16,TNF
PI3K (complex)		complex		0.312	0.000133	ABCA1,APLN,BBC3,CCND3,CCNE1,CXCL10,CYBB,DDIT4,GATA2,HIF1A,IL1RN,IL23A,IL33,IL6,LEFTY2,MYC,NANOG,PDX1,PPP1R1B,PTGS2,TNF
IL12 (complex)		complex		-0.299	0.000136	CCL17,Ctla2a/Ctla2b,CXCL10,Cxcl9,FAS,IDO1,IL12RB1,IL15,IL18,IRF8,LTB,Ly6a (includes others),Ms4a4b (includes others),Mx1,PLAC8,SERPINB5,Tcf7,TNF,Trim30a/Trim30d
DICER1	-0.367	enzyme		0.35	0.000143	AFP,Cdkn1c,CRYM,CXCL10,Cxcl11,Cxcl9,DLG4,EGR1,EGR2,EGR3,ENTPD1,FCGR2A,FOS,GBP3,HES1,IRF8,LCP1,MCAM,MMP9,MYC,P2RX3,PMP22,PRKD1,PROCR,PTPRN,RICTOR,SCN9A,SERPINB2,SERPINE1,SFRP4,SOCS3,SPRY2,TNNT1
SHH		peptidase		0.973	0.000165	DLX2,HHIP,LFNG,MYCN,NKX2-1,OTX1,PAX2,PAX9,SALL1
CCR1		G-protein coupled receptor		-0.333	0.000165	Acp5,ATF4,CTSV,FOS,ITGB3,MMP9,RUNX2,SPARC,TNF
IL10		cytokine		-0.391	0.000183	ABCA1,CCL17,CD274,CDKN2D,CXCL10,Cxcl9,ICAM1,IL13RA2,IL1RN,IL23A,IL33,IL6,LTB,MMP9,NFKBID,PTGS2,SELL,SLC9A3R2,SOCS3,TNF,VEGFA
NR3C1	0.433	ligand-dependent nuclear receptor		-0.325	0.000196	ABCA1,ADM,AKT1,AQP1,AQP5,C1R,CRABP2,CRYAB,CXCL10,Cxcl11,Cxcl9,DDIT4,EDN1,EGR1,FOS,GNMT,HCAR2,HERPUD1,HMGCS2,IL11,IL6,Ivl,LMO4,LOR,Mx1,NFIL3,PDPN,PRPH,RUNX2,SCG2,SGK1,SLC1A7,SLC38A1,SLC43A1,TNF,Trim30a/Trim30d,TSLP,VDR,WNT5A
HMOX1	-0.206	enzyme		0.606	0.000201	CCL17,CXCL10,FLT1,ICAM1,IL1RN,IL23A,IL6,RORC,SELE,TNF
ADAMTS12	-0.422	peptidase		-0.102	0.000201	ACOD1,ALDH1A3,CXCL10,HPX,IL11,IL33,IL6,LCN2,MMP3,S100A6
IL22		cytokine		0.543	0.000205	CCL17,CD274,CXCL10,Cxcl9,CYP1A2,FGA,HNF1A,HSPA5,IL23A,IL24,IL33,PTGS2,TFF2
IL6ST	-0.272	transmembrane receptor		1.929	0.000215	ALB,CSF1R,HP,HPX,ICOS,IL6,LTF,MAF,MYC,Nppb,SLC5A7,TRPA1
STK40	0.149	kinase			0.000216	ABCB1,Abcb1b,C5,FGF1,FUT4,MR1,PDPN,PF4,PTGS2,SFTPB,ST8SIA6
KLF2		transcription regulator		-1.096	0.000216	AQP5,CD36,HIF1A,IL6,ITGB7,PDPN,PTGS2,S1PR1,SELL,SOX9,TFRC
SRF	0.004	transcription regulator		1.491	0.000218	ANKRD6,BMP2,CSRP2,DMD,EGR1,EGR2,EGR3,EYA2,FHL1,FLT1,FOS,G0S2,GSN,LAMA3,LCN2,LTF,MAPK13,Mcpt8,MOGAT2,MYLK,NR4A1,PGLYRP1,RAMP1,SERPINB2,TMEM40,TNC,TNNT1,Tpm2,VCL
LIF	0.014	cytokine		0.483	0.000222	AREG,C16orf89,CCNE1,CEBPB,CSF1R,CXCL10,CYP21A2,HK2,IL6,IL7,MYC,NANOG,OMP,PTGS2,RGS4,RHOU,SOCS3,TNF,TSPAN7,XBP1
SPIB	0.631	transcription regulator		1.609	0.000223	ATF3,BLNK,DLL1,EGR1,EGR2,EPCAM,GEM,HSPA1A/HSPA1B,Hspa1b,KDM6B,NAV2,NRXN2,P2RY12,P2RY6,SLAMF9,TNFRSF11B
ZMPSTE24	-0.13	peptidase		-0.391	0.000258	ATF3,CTSV,CXCR2,DDIT4,FGFR4,FGL1,GADD45A,GHR,ICAM1,IGFBP3,IL6,RGS16,SOCS2,SOCS3,TNF
APOE	-0.052	transporter		-0.182	0.000264	ABCA1,ADAMTS5,APOA1,APOB,ATF3,ATF4,BGN,CD36,CD68,CREB3L1,CSF1,CTSV,Cyb5r3,CYBB,DDIT3,EDN1,EGR1,FCGR2B,HABP2,HERPUD1,HSD11B1,Hspa1b,HSPA5,ICAM1,IGFBP6,IL1RN,IL6,LCN2,LIPG,MAP3K1,MMP3,MMP9,NPNT,NR1H3,PCSK9,PLPP3,PMEPA1,PPP1R15A,PTGS2,SERPINE1,SOCS3,TIFA,TNF,Tpm2,XBP1
POU5F1		transcription regulator			0.000274	CLDN7,EPCAM,FBXO15,GCK,KLF4,LEFTY1,MYCN,NANOG
MYD88	-0.768	other		0.929	0.000274	ACOD1,ACSL1,ALDH1A1,APOBEC3B,BAMBI,CCL17,CD14,CD38,CEBPD,CXCL10,Cxcl9,EGR1,HP,HSPA5,ICAM1,IL18,IL1RN,IL23A,IL6,IL7,IRF8,ITPR2,JAG1,LPAR1,MMP10,MMP14,MMP9,Ms4a4b (includes others),MYC,NOD2,PILRA,PSTPIP2,PTGS2,RELB,SERPINE1,SLC7A2,SOCS3,TLR2,TNF,TNFSF13B
SOX2		transcription regulator		0.166	0.000275	ATF3,BHLHE40,CDX2,CHRD,CLDN7,CSF1R,EGFR,EPCAM,FABP7,FBXO15,FGFR4,FLT1,FOXH1,GAB2,GATA2,GCK,JAG1,KITLG,KLF4,KRT18,LEFTY1,MYCN,NANOG,NR5A2,PDK1,PRKCH,SGK2,STRA6,Usp17la (includes others)
TICAM1	0.545	other		0.182	0.000276	ACOD1,ACSL1,APOBEC3B,CD38,CEBPD,CXCL10,Cxcl11,EGR1,FAS,ICAM1,ICOSLG/LOC102723996,IL15,IL15RA,IL18,IL23A,IL6,ITPR2,JAG1,LPAR1,Ms4a4b (includes others),Mx1,PILRA,PSTPIP2,PTGS2,RELB,SERPINE1,SLC7A2,SOCS3,TLR2,TLR3,TNF
ETS1	-0.005	transcription regulator		1.463	0.000294	FCGR2A,FLT1,ID2,IL24,ITGB3,LCK,LTB,MYC,NFIL3,RUNX2,SELL,Serpinb9b,SERPINE1,TNF
RXRA	-1.1	ligand-dependent nuclear receptor		-1.439	0.000326	ABCA1,ALDH1A1,APOA1,CCL17,Ccl9,CCND3,CRABP2,CXCL10,CYP1A2,HNF1B,HOXA1,NR1H3,Orm1 (includes others),RARB,STRA6,TNF,TSLP,VDR
SMARCB1	0.339	transcription regulator		1.732	0.000326	ACSL1,BNIP3,CA8,CCNE1,CEACAM1,CYP3A7,DAPK1,DSC2,DSG2,FAS,GJB2,GSN,HES1,HP,PFKFB1,PGLYRP1,PPP1R3C,S100A1
TRAF3	-0.135	enzyme		-0.904	0.00033	ADM,CHKA,CXCL10,EGFR,EPCAM,ICAM1,IL6,LILRB4,NDRG1,PDE8A,PPFIBP2,ST8SIA6,TNF
FOXA1	0.479	transcription regulator		0.788	0.00033	Akr1c14,BMP2,GFRA4,HHIP,IL6,MLXIPL,PFKFB1,SLC12A1,SLC6A15,SNAI2,THBS3,Tpm2,WNT7B
SPP1	0.382	cytokine		0.377	0.00036	Acp5,IL6,INSIG1,JAG1,MMP9,NDRG2,NRCAM,PTGS2,RUNX2,S100A6,SEMA6C,TNF
TLR4	0.383	transmembrane receptor		0.015	0.00037	APOBEC3B,ARID5A,ATF3,BAMBI,CAST,CD14,CD274,CDK6,CEBPD,CERS6,CXCL10,Cxcl11,Cxcl9,CXCR2,DUSP2,EDN1,EGF,FAS,FCGR2B,HHEX,HSPA5,ICAM1,IL15,IL15RA,IL18,IL23A,IL6,IRF8,JAG1,LILRB4,LMO4,MERTK,MMP9,Mx1,NFKBID,NOD2,PLA1A,PLAGL1,PTGS2,REL,RELB,RGS16,RXRA,SGMS2,SMPDL3B,SOCS3,TLR2,TLR3,TNF,TREM2,TSLP,TSPAN33,XBP1
NR1H4	-0.142	ligand-dependent nuclear receptor		-0.677	0.000372	Abcb1b,ABCB4,ABCC2,ABCC4,CCNE1,CEBPB,CRABP1,FABP2,FABP7,GSTA3,HSPA5,IL6,LCN2,MMP3,Orm1 (includes others),PLTP,PTGS2,S1PR1,TNF
Map3k7	-0.646	kinase		0.47	0.000372	AFP,BHLHE40,CXCL10,Cxcl11,Cxcl9,EDN1,EGR2,HAS2,IL15,IL15RA,IL6,LOR,MMP9,NGF,NOD2,PTGS2,SCD,TLR3,TNF
IL12A		cytokine		0.594	0.000379	CXCL10,ICAM1,ICOS,IL12RB1,IL23A,IL6,MMP3,MMP9,SOCS3,TNF
COMMD1	-0.417	transporter		-1.897	0.000379	BNIP3,DDIT4,EGLN3,HK2,LGALS2,PDK1,STC2,TF,TFRC,VEGFA
ALDH1A2		enzyme		0.404	0.00038	ALDH1A1,ALDH1A3,ATF3,BGN,CSF1,HOXA1,Ly6a (includes others),NKX2-1,RARB,SPARC,TGFBI
AGER	-0.699	transmembrane receptor		1.791	0.00038	COL4A1,EGR1,FAS,FLT1,IL6,MMP3,MMP9,PTGS2,SERPINE1,TNF,VEGFA
DMRT1		transcription regulator			0.000393	ALDH1A1,CDKN2C,CDKN2D,GSTA3,IGFBP3,IGFBP6,ISLR2,MAP2K6,MAPK4,MGAT4A,MMP24,NANOG,NCOA4,NR1H3,RET,VCL,VSIG1
Nr1h		group		0.307	0.000421	ABCA1,ALDH1A1,ARG2,C2,CSF1,CXCL10,Cxcl11,EDN1,FGF1,FLT1,GCK,ICOSLG/LOC102723996,IL15,IL6,LAT2,LTB,MERTK,MLXIPL,NR5A2,PLTP,PTGS2,RGN,SCD,SYT7,TNF,VLDLR
Alpha catenin		group		-1.909	0.000421	ADAMTS5,AREG,BGN,COL15A1,COL6A1,CTSV,CXCL10,FMNL2,FSTL1,IGFBP6,IL2RG,IL36A,IL6,LYZ,MMP9,NOV,Prl2c2 (includes others),PTGS2,RELB,SELE,SGK1,SOCS3,STEAP2,TNC,TNF,TWIST2
KCNK9		ion channel		-0.378	0.000442	DKK3,HP,LCN2,Nnt,SLC14A1,SSTR2,TM4SF4
FGFR3	3.002	kinase			0.000442	Cdkn1c,CDKN2D,DLL1,HES1,MAF,PROX1,SPARC
ZBTB7B	0.463	transcription regulator			0.000442	AHR,IL17RE,IL1R1,KLF4,MAF,RORC,TNF
NCOA2	0.651	transcription regulator		1.647	0.000506	BMP2,CXCL10,Cxcl11,Cxcl9,Cyp2c40 (includes others),CYP51A1,GCK,HCAR2,IL6,LECT2,LIPG,LPIN1,LYZ,Mx1,PLTP,PPP1R3B,PPP1R3C,PTGS2,TNF
DMD	1.425	other		1.238	0.000521	ABI2,AIG1,BGN,BLNK,CACNA2D1,CAMK2B,DMD,EGF,FZD3,GATM,IP6K3,KCNN3,KRT18,LPIN1,LRCH1,LYZ,MAP3K9,MLF1,Mt3,NDRG2,PFKM,PLPP3,PPP1R3C,PROX1,PSTPIP2,PTGFRN,S100A10,SCIN,SLC9A2,SLC9A7,SORT1,SPTB,ST3GAL6,TBC1D4,TMOD4,Tmsb4x (includes others),TUBA8
TNFSF12		cytokine		0.162	0.000563	ADAM12,ATP5PO,BST1,Ccl9,CD68,CXCL10,Cxcl11,CYCS,IL6,KLF15,MMP10,MMP3,MMP9,NCF4,PF4
EGLN1	-0.297	enzyme		-1.742	0.00058	ADM,ANGPT2,EDN1,EGLN3,EPAS1,HIF1A,MYC,PDK1,TGFBR1,TNF,TNFRSF11B,VEGFA
MGP		other		-0.522	0.000599	AFP,ALB,CELA1,FLT1,FOXA3,HHEX,HNF1A,RUNX2
SUZ12	0.551	enzyme			0.000599	CDX2,EPCAM,HOXA1,HOXA10,LOR,NANOG,PAX3,RARB
PPARGC1A	0.902	transcription regulator		-0.355	0.000643	ATP5MF,ATP5PO,CD36,CD68,CEBPB,CEBPD,CYCS,EGFR,EPAS1,FABP3,FGF21,HK2,IDH3A,IL6,INPP5J,LPIN1,MAL,MAP2K6,MB,MMP15,Nppb,NR1H3,PTGS2,RBP4,SCD,SOCS3,TNF,TRIB3,UCP2,VEGFA
KDM1A	0.515	enzyme		1.016	0.000666	AFP,AGT,ARHGDIB,ATP6V0E2,BRDT,CDA,HSD11B1,IL27RA,Milr1,PTPRB,RASGRP3,RCOR2,STEAP3,TM4SF1
LRP1	2.606	transmembrane receptor		-0.084	0.000667	C1R,C1S,DDIT3,IL6,MMP9,SLC2A3,SQSTM1,TNF,WNT5A
LGR4	0.04	transmembrane receptor		-0.287	0.000671	AHR,CD14,CXCL10,CYP1A2,IL6,LECT2,SLC16A10,TNF,WNT5A,WNT7A
ISL1		transcription regulator		-1.234	0.000671	ADGRG2,AVIL,CLIC6,CRABP1,DLG2,EYA1,FGF13,PRPH,RET,SCN9A
HNF1B	1.175	transcription regulator		0.577	0.000671	CPN1,HNF1A,HNF4G,NR5A2,PCSK9,PDE4C,PDX1,PKHD1,SGK2,TM4SF4
NR1H2	0.152	ligand-dependent nuclear receptor		-0.455	0.00068	ABCA1,AQP1,CXCL10,Cxcl11,GCK,HSD11B1,HSD17B4,IL1RN,IL6,LIPE,MMP9,NR1H3,PDX1,PLTP,PTGS2,SCD,SLC16A10,THRB,TNF
TP63	0.53	transcription regulator		-1.199	0.00068	ADH7,AREG,BBC3,CEACAM1,DDIT4,GCNT3,HES1,INSM1,Ivl,KRT20,KRT7,PAX9,PIK3R3,PRKAG2,REL,RUNX2,TFF2,VIL1,VILL
TET1		enzyme		0.562	0.000685	ARC,CDX2,EGR2,FBXO15,FOS,NANOG
TRPS1	1.827	transcription regulator		-0.115	0.000685	ALPL,GPR141,PHOSPHO1,Ptprd,RAMP1,RUNX2
IL27		cytokine		1.489	0.000685	AHR,EGR2,ICOS,MAF,RORC,SOCS3
CD40LG		cytokine		1.757	0.000685	AHR,CSF1,IDO1,IL6,TNF,TNFRSF11B
TP73		transcription regulator		0.258	0.000704	ADAM19,ADAM23,AFP,AQP5,ATF3,C1R,Ccl9,CX3CL1,CXCL10,DDIT4,EDN1,EGR1,FGFR3,FLT1,GATA2,HPSE,HSPB8,ID2,IGFBP3,IL6,LCP1,LYZ,MMP14,MPZL2,NUPR1,PDPN,PIK3R3,PRKAG2,RNF144B,Serpinb6b,SERPINE2,Spink2,SPINT1,TREM2,VEGFA,VEGFC,WISP2,WNT10A
TET2	0.78	enzyme		0.688	0.000728	AGAP1,AQP8,ASPA,ATP1A3,CA8,CPN1,CYP2S1,EPCAM,FAM129A,FBXO15,FLCN,GRK5,IL1R1,IL6,MAP4K3,MTSS1,SLC16A12,SLC26A9,Spink2,SPINT1
CEBPB	2.269	transcription regulator		0.802	0.000753	ABCB1,Abcb1b,AKR1C3,ALDH1A1,APCDD1,APLN,BLNK,CCNE1,CEBPB,CEBPD,DAPK1,DGAT2,DHFR,FAS,FBLN1,FHL1,FOS,GADD45A,HAS2,HP,HPX,HSD11B1,HSD17B4,IGFBP3,IL6,IL7,IRS1,LCN2,MYC,NUPR1,PPP1R14A,PPP1R15A,PRSS8,PTGS2,RUNX2,SCD,SERPINB2,SERPINE1,TF,TMEM50B,TNF,TRIB3,XDH
APC	-0.016	enzyme		-1.698	0.000766	APOB,CXCR2,EPHB3,FABP2,HADHB,HIF1A,HK2,ID2,IL6,JAG1,MEP1A,MMP10,MMP3,MYC,PRKCZ,PTGS2,SNAI2,SOX9,Tcf7,TNF,VEGFA
WNT3A		cytokine		-0.479	0.00078	CACNA1G,CD68,GPA33,IL6,IRS1,JAM2,KLF4,MYC,NANOG,NR5A2,PNPLA3,TNF,VEGFA
IRS1	1.714	enzyme		1.508	0.000831	CDKN2C,CEBPB,CEBPD,COL4A1,COL4A2,COL6A1,COL7A1,COX7A1,CRABP2,DDIT3,EGR1,FEN1,FHL1,FOS,GCK,IRS1,MMP14,PAX3,PLPP3,RHOU,Tcf7,TGFBI,TRIB3,UCP2,WNT10A,WNT5A
TRAF2	0.002	enzyme		-1.035	0.000901	ADM,CHKA,EGFR,EPCAM,IL6,LILRB4,MMP9,NDRG1,PDE8A,PPFIBP2,ST8SIA6,TNF
GATA3	0.571	transcription regulator		1.265	0.000903	ADM,BIK,BOK,CBX8,CDKN2C,CDX2,FOS,ICOS,IL24,IL6,Ivl,MYO10,NFIL3,Prl2c2 (includes others),Prl3d1 (includes others),RET,Tcf7,XBP1,ZNF274
PTGER4	2.404	G-protein coupled receptor		0.712	0.000951	CDK6,CP,Ctla2a/Ctla2b,CXCL10,Cxcl9,CYBB,EDN1,GLIS3,HCAR2,HERPUD1,IL13RA2,IL18,IL23A,IL6,MMP9,Mx1,MXI1,NXPE3,PTGS2,RASSF2,RNF144B,RUNX2,S1PR1,Serpinb6b,SLFN13,SLFN5,TBC1D4,TNF,TP53INP1,ZFP36L1
APOA4		transporter		0.298	0.000969	APOB,DGAT2,FABP2,FOS,MTTP
ITGA5	0.268	transmembrane receptor		1.982	0.000969	CEBPB,IL6,MMP9,PAX3,TNF
TRAIP	0.096	enzyme		-0.714	0.000969	C5,Cxcl9,IL23A,IL6,TNF
SMARCA2	-0.923	transcription regulator			0.000969	ALPL,CD36,HES1,MMP10,NME1
ELK1	0.284	transcription regulator		1.982	0.00103	EGR1,EGR2,FOS,JAM2,MYLK,RUNX2,TNF
SPINT1	-1.003	other		-1.782	0.00103	APCDD1,CLDN2,FZD3,FZD6,PROX1,Tcf7,WNT5A
SMAD3	0.865	transcription regulator		0.517	0.00103	ADAM12,ALB,AREG,BMP2,CXCL10,DUSP4,FOS,HP,IL15,IL23A,IL6,JAG1,JAM2,Ly6a (includes others),MBOAT2,MYC,Orm1 (includes others),S1PR1,SERPINE1,TF,TGFBR1,TNC,TNF
TNFRSF1A	0.06	transmembrane receptor		-0.939	0.00104	ABCG4,ANGPT2,CCNE2,CD36,CD68,CXCL10,FLT1,GHR,ICAM1,IL15,IL24,IL6,LCN2,MMP14,MMP9,NHSL2,RORC,SELE,SELL,SERPINE1,SOCS3,TFRC,THBD,TNF,VEGFA
IL1		group		1.997	0.00106	HP,IL6,MMP10,TNF
Nfat (family)		group			0.00106	CYBB,PDE3B,RNF128,TNF
DOT1L	0.328	phosphatase			0.00106	AQP5,GATA2,HOXA10,SCNN1A
PLTP	3.2	enzyme		1.961	0.00106	APOA1,APOB,IL6,TNF
NPY1R		G-protein coupled receptor		-1.982	0.00106	FOS,IL6,TNF,UCP2
RARG	0.116	ligand-dependent nuclear receptor			0.00106	ABCA1,EGR2,HOXA1,RARB
NR2F1	0.275	ligand-dependent nuclear receptor			0.00106	ID2,JAG1,LFNG,RORB
TNFRSF9	-0.486	transmembrane receptor		-0.728	0.00106	FAS,IL6,MMP9,TNF
HSF1	0.338	transcription regulator		-1.521	0.00112	AHSA1,CCNE1,CRYAB,DNAJA4,DNAJB1,FGF1,FGF7,HSBP1,HSPA1A/HSPA1B,Hspa1b,HSPB1,HSPB2,HSPH1,ICAM1,IL6,LMAN2L,TEX15,TNF
ASCL1		transcription regulator		-0.339	0.00115	DLL1,DLX1,DLX2,EPHB3,INSM1,NUMBL,PAX2,PAX3,PROX1,Ptprd,RORB,SEMA7A,TEAD2
LMNB1	-0.994	other			0.00115	AEBP1,CRABP1,CRIP1,CRYAB,FSTL1,HS6ST2,PRRX2,RCN1,REEP5,S100A13,TGFBI,WISP2,ZHX1
OSM		cytokine		1.703	0.00115	ALB,ANGPT2,FGA,HP,IL6,MMP10,MMP3,OSMR,SELE,SOCS3,TNF,TNFRSF11B,VEGFA
EZR	0.219	other		-1.2	0.00118	ATF3,ATF4,DDIT3,DDIT4,IL6,PTGS2,TNF,TRIB3
CASZ1	1.49	enzyme		-1	0.00119	ATP1A3,CCL17,EDN1,ENPP1,MRVI1,PPP1R1B,Sik1,TNNI2,TNNT1
ARRB2	1.184	other		-0.645	0.00119	ADRA2A,EGR1,HIF1A,IL6,MYC,PTGS2,SERPINE1,TNF,VEGFA
PPP3R1	-0.086	phosphatase		-1.48	0.00119	AQP1,AQP5,ATP6V1C2,C5,CLIC5,LYZ,RYR2,SCD,SFTPB
IRF1	-0.225	transcription regulator		0.447	0.00137	CXCL10,IDO1,IL12RB1,IL15,IL18,IL6,LTB,MMP9,MYC,PCDH7,PTGS2,SELL,TLR3,TNF
LIPE	1.31	enzyme		-0.302	0.00155	ACSL1,ADH7,ALDH1A1,AQP1,ATF3,CEBPB,CP,EDN1,EGR1,FOS,G0S2,HSPA1A/HSPA1B,ID2,KITLG,NR4A1,NRIP1,PDE8A,PFKFB1,RAMP1,RARB,RBP4,RUNX2,RXRA,SCD,ST3GAL5,TNF
RUNX1	0.291	transcription regulator		-0.728	0.00156	ADAMTSL4,Cdkn1c,CSF1R,DEPTOR,FAS,FSCN1,ID2,IGFBP3,ITGA9,KRT80,LMO4,Ly6a (includes others),NFIL3,PCDH7,Podxl
ADCYAP1	0.183	other		-0.277	0.00166	CCBE1,EDIL3,EGR1,GRK5,IL23A,IL6,MAPK4,MREG,PPP1R3B,SERPINE2,SMPDL3B,TGFBI,UCP2
RCE1	-0.275	peptidase			0.00166	AEBP1,CRABP1,CRIP1,CRYAB,FSTL1,HS6ST2,PRRX2,RCN1,REEP5,S100A13,TGFBI,WISP2,ZHX1
TBK1	0.363	kinase		0.066	0.00171	ACOD1,CXCL10,Cxcl11,Cxcl9,EDN1,ICAM1,IL15,IL15RA,IL18,IL6,Mx1,PLA1A,PTGS2,TLR2,TLR3,TNF
let-7		microRNA		-1.673	0.00174	COL24A1,COL27A1,ITGA1,MYC,SCD,TGFBR1
MAP2K3	-0.786	kinase		0.548	0.00174	DDIT3,ICAM1,IL6,MMP9,SERPINE1,VEGFA
MTTP	-1.294	transporter		-0.326	0.00181	ABCA1,APOB,CD36,CIDEC,ERN1,HSPA5,MTTP,RUNX2,TNF,XBP1
THRA	-0.1	ligand-dependent nuclear receptor		0.301	0.00191	ATF4,CCL17,CDKN2D,CXCL10,Cxcl11,DIO3,FGFR1,FGFR3,FOS,IL6,IL7,RARB,RCAN2,TNF
RIPK2	-0.452	kinase		-0.54	0.00192	ABCA1,ACOD1,ACSL1,CD36,CXCL10,DGAT2,ICAM1,IL33,IL6,LMO4,MTTP,NR1H3,RASGRP3,SCD,SELE,SLC27A1,TNF,TSLP
FOXO1	0.727	transcription regulator		-0.77	0.00202	APLN,ATP5PF,BLNK,CCNF,CCR7,CD79B,Cdkn1c,CDKN2C,CERS4,COL4A1,COL4A2,ENPEP,FGF21,FOS,GATA2,HIF1A,HSPA5,IL15,IL1R1,IRF5,KLF4,MRPL34,MYC,MYCN,NDUFA4,NDUFAF2,NDUFAF4,PDX1,PTPRB,RICTOR,RUNX2,S1PR1,SELL,SERPINB2,Tcf7,VPREB1
ADRB		group		-1.956	0.00203	ARHGEF3,ATF3,ATF5,BHLHE40,BNIP3,BOK,CCNE1,CD68,CDK6,CRYAB,CXCL10,CYP51A1,DDIT3,DDIT4,ENDOD1,FAM214A,FAS,FGF21,GADD45A,GSTA3,ICAM1,INSIG1,KLF4,LPIN1,NOD1,Prl2c2 (includes others),PTGS2,SLC40A1,SLC6A9,SLC7A11,SLC9A3R2,SQSTM1,WNT7B
IFNB1	-0.743	cytokine		-0.49	0.00203	ACOD1,AMH,CD274,COL12A1,CRYAB,Ctla2a/Ctla2b,CX3CL1,CXCL10,DDX3Y,DKK3,DLL1,Eif2s3y,GNB4,GZMH,ICOSLG/LOC102723996,Ifi27l2a/Ifi27l2b,IL18,IL6,Mx1,MYC,NNMT,NOD1,NOD2,OAS2,REL,SERPINB2,SLFN13,SPRY2,TLR3,TNF,Tpm2,Trim30a/Trim30d,VCL
SETDB1	0.298	enzyme			0.00208	ANGPT2,CBLB,EPS8,ID2,IL15,PIK3C2G,ROBO2
KL		enzyme		-1.941	0.00208	CAST,CYP27B1,IL6,MMP9,TNF,TNFRSF11B,VDR
GLI1		transcription regulator			0.00208	CSF1,FAS,IL6,MYCN,PAX2,RUNX2,SALL1
CLDN6	3.256	other			0.00208	ATF4,CLDN4,CLDN7,ERN1,HSPA5,KLF4,LOR
PGR		ligand-dependent nuclear receptor		0.293	0.00208	ACOD1,AREG,CD36,EPAS1,HIF1A,PGRMC1,S100A6
Tgf beta		group		0.445	0.00212	BGN,CXCL10,FSTL1,IL1RN,IL6,JAG1,TGFBI,TNF
DMP1		other		-0.707	0.00212	ADD3,ALPL,CSDC2,EPCAM,FGF1,LIPG,SLC6A9,STAB1
VAV3	0.457	cytokine		-0.594	0.00212	AREG,BIK,BTC,CCNE1,EGF,FGF7,IL6,REL
DIO3	1.022	enzyme		1.185	0.00212	ABCC8,ALDH1A1,COL6A1,GCK,GLS2,KCNJ11,PDX1,SEMA7A
KRT17		other		0.707	0.00212	CCL17,CXCL10,CXCR2,IL15,IL6,MMP3,MMP9,TNF
IL5		cytokine		0.115	0.00213	ALDOC,ASS1,BNIP3,CCNE1,CHST12,CISD1,CKAP4,CRIP1,DRC1,EGLN3,EPS8,ERO1A,GSTT2/GSTT2B,HSPA5,ITGB7,KCNAB2,KIAA1147,LFNG,MYC,NDRG1,NFIL3,PDK1,PDLIM1,PGM1,RAP1GAP,S100A4,S100A6,SCEL,SLC39A8,SOCS2,XBP1,ZBTB32
CD38	1.043	enzyme		0.445	0.00214	ALDOC,ASS1,BNIP3,CCNE1,CHST12,CISD1,CKAP4,CPEB3,CRIP1,DRC1,EGLN3,EPS8,ERO1A,GSTT2/GSTT2B,IL5RA,IL6,ITGB7,KCNAB2,KIAA1147,LFNG,NDRG1,NFIL3,PDK1,PDLIM1,PGM1,RAP1GAP,S100A4,S100A6,SCEL,SELL,SLC39A8,SOCS2,SOCS3,XBP1,ZBTB32
RARA	0.69	ligand-dependent nuclear receptor		-1.772	0.00234	ABCA1,ATF5,E2F7,EGR2,EGR3,IL12RB1,IL1R1,IRF6,PRDM8,RARB,RET,RORC,STRA6
MTOR	-0.118	kinase		0.421	0.00238	AVIL,BEX1,CCNE1,CD274,CEBPB,CKMT1A/CKMT1B,CNP,CYCS,DDAH2,DDIT4,DMD,HIF1A,HK2,HMGCS2,HSD11B1,HSPB1,IL1R1,IL6,IRS1,ISLR2,LDHB,MB,MLXIPL,MMP9,PGRMC1,PRX,RORC,RUNX2,SGCB,SOCS3,SQSTM1,TNF,TXNIP
MAPK14	-0.331	kinase		0.093	0.00252	ABCA1,AREG,ATP5MF,CXCL10,Cxcl11,Cxcl9,CYP51A1,EGFR,FAS,FLT1,HAS2,IL18,IL6,KITLG,MAP2K6,MMP9,Nppb,PTGS2,TNF
AR		ligand-dependent nuclear receptor		-0.67	0.00255	4930486L24Rik,ADM,AMH,AQP8,CACNA1A,Cdkn1c,CLCN1,DSC2,DSG2,EDN1,EMB,ESPN,FABP7,GSN,KITLG,PTGDS,RGN,Rhox5,SCEL,SGK1,SLC2A3,SLC39A8,SLC7A4,SOX9,SRD5A1,TF,TMEM158,VCL
CD40	0.88	transmembrane receptor		1.69	0.00262	ATF4,CXCL10,Cxcl9,ERN1,FAS,GADD45A,HSPA5,ICOSLG/LOC102723996,IL6,MYC,SELL,TNF,TNFRSF11B,XBP1
PPARD	-0.284	ligand-dependent nuclear receptor		0.819	0.00263	ADORA1,APOA1,APOB,CD36,CD68,FAM131C,GAS6,HMGCS2,ICAM1,IL23A,IL6,LDHB,LIPG,LPIN2,MDFI,MERTK,PCSK6,PCSK9,PDE4C,PTGS2,RUNX2,S100A6,SCD,SERINC2,SORD,ST3GAL5,STBD1,TCEA3,TNF,TNFRSF11B,VLDLR
LTBR	-0.296	transmembrane receptor		-1.493	0.00278	BST1,DSG2,GPM6B,ICAM1,IL6,LYZ,PDPN,PLXNB1,TNF,Trim30a/Trim30d
XBP1	1.484	transcription regulator		-0.006	0.00278	AFP,APOA1,ATF4,CYP1A2,DDIT3,HSPA5,IL6,S1PR1,TFF2,TNF
AGTR1		G-protein coupled receptor		0.308	0.00278	AGT,CP,EDN1,FOS,Nppb,PTGS2,SERPINE1,SGK1,TXNIP,XDH
IRF8	-2.288	transcription regulator		-0.008	0.00284	Ccl9,CCR7,Cxcl9,FAS,ICAM1,IDO1,IL15,IL6,IRF8,KLF4,MMP9,MYC,PCDH7,TLR3,TNF
ITK		kinase		1.441	0.00284	AHR,ARL4D,BIK,DENND4A,FAS,HIF1A,ITGA1,LAT2,Ly6a (includes others),MAF,MYC,SPRY2,SULF2,TF,TNF
AIP	-0.83	transcription regulator			0.00285	ADGRV1,AHRR,C3AR1,GNG11,HTR1D,PDE7B,PDE8A,PDE9A,RGS16,RGS2,RGS4,S1PR1
PDE3B	2.011	enzyme			0.00289	IL6,SERPINE1,SOCS3,TNF,TRIB3
CD86		transmembrane receptor		0.796	0.00289	ICOS,ICOSLG/LOC102723996,IL6,TNF,XBP1
IL1RN	1.839	cytokine		-1.981	0.00289	CYP1A2,IL23A,IL6,PTGS2,TNF
IRAK1	-0.237	kinase		1.121	0.00289	ABCA1,IL23A,IL6,RELB,RORC
HDC	-0.777	enzyme		-0.447	0.00289	CYP27B1,FOS,IL6,PTGS2,TNF
NOS2	-0.282	enzyme		1.301	0.00304	Ccl9,CD14,COL4A1,COX7A1,CP,Cxcl9,CYCS,DLG4,GSPT2,HIF1A,IL1RN,IRS1,KRT13,LCK,LCN2,LILRB4,LOR,LPAR1,MB,MMP9,Orm1 (includes others),PTGS2,SLC40A1,Tcf7,TNF,TNFSF13B,TNNI3,VEGFA
DYSF	-4.004	other			0.00316	ABCA1,ANXA1,CD68,Ctla2a/Ctla2b,CTSH,CTSV,CXCL10,DNAJB1,FCGR2B,HSPA1A/HSPA1B,HSPB1,IDH3A,LCP1,LILRB4,LYZ,S100A13,S100A4,TMEM50B
CD3		complex		1.275	0.00318	CCND3,CCNE1,CDK6,FAS,FOS,HSPA5,ICOS,IL12RB1,IL27RA,IL6,IRF8,LAMP1,Ly6a (includes others),RORC,SOCS3,TNF,TNFRSF18,TNFSF18,VIPR2,ZBTB32
N-cor		group		-1.455	0.00318	ABCA1,ACSL1,CD36,CDK6,CIDEC,FADS2,HEBP1,Kctd12b,MCTP1,MMP9,RAB20,RARB,RGL1,RNF144B,SCD,SGK1,TBC1D2,TBX15,TRERF1
KMT2A	0.096	transcription regulator		1.941	0.00323	CDKN2C,DEPTOR,EGR1,EML5,EPHB3,EYA1,HOXA10,MYC,PBX1,PRDM8,RGS4,TRIB1,ZBTB18
PKD1	-0.16	ion channel		0.508	0.00326	ABCB4,ACOT2,ACOX2,Acp5,ADCY7,ALDH1A1,APOO,CPEB3,DDX3Y,EDIL3,EGFR,FGFR1,FGFR3,GATM,ITIH2,KLHL28,KRT18,MYSM1,NEDD9,NNMT,PCDH7,PCDH9,RADIL,RUNX2,SLC13A2,SSTR2,TBC1D4,TGFBR1,TNFRSF11B,ZBTB10
RNA polymerase II		complex			0.00344	Acp5,ALPL,ARID5A,Ccl9,CD14,Cxcl11,FOS,GHR,HNF1A,HOXA1,HSPA1A/HSPA1B,IL6,KCNAB2,KCNF1,MYC,NR5A2,OSGIN1,PBX1,PTGS2,RARB,RORC,SOCS3,Tmsb4x (includes others),TNNT1,ZBTB18
FYN	0.743	kinase		0.726	0.00358	ARC,EGR2,FOS,IL5RA,IL6,RORC,SOCS3,TNF
C3	0.146	peptidase		0.056	0.00358	Ccl9,CSF1,CXCL10,IL6,SELL,TNF,UCP2,VEGFA
ADA	-0.539	enzyme		-1.942	0.00358	ADORA1,ADORA2B,CCL17,HIF1A,IL6,MMP9,SERPINE1,TNF
NPM1	0.424	transcription regulator			0.00369	CSF1,HOXA10,IL6,LTF,MMP9,VEGFA
VHL	-0.117	transcription regulator		-1.516	0.00369	AKT1,BNIP3,EPAS1,HIF1A,SLC40A1,VEGFA
WNT5A	6.541	cytokine			0.00369	AREG,BTC,CD14,IL6,PTGS2,TNF
IL6R	-0.42	transmembrane receptor		0.816	0.00369	CD36,HP,MMP3,MMP9,PTGS2,SOCS3
NR3C2	1.294	ligand-dependent nuclear receptor		0.314	0.00369	AGT,EDN1,IL6,PGF,SERPINE1,TNF
ZFPM1	0.76	transcription regulator			0.00374	BLNK,CEBPB,Ctla2a/Ctla2b,ENPP1,GATA2,HEBP1,IL1R1,IL2RG,IRAK3,Mcpt8,PBX1,PF4,PLA2G16,PRELID2,SCIN
CARD9		other			0.00381	CXCL10,Cxcl9,IL23A,IL6,SYK,TLR2,TNF
SOX17		transcription regulator			0.00381	AFP,COL4A1,COL4A2,NANOG,Rhox5,SOX7,SPARC
CRKL	-0.187	kinase		-0.478	0.00381	CXCL10,Cxcl11,Cxcl9,IL15,IL15RA,PLA1A,TLR3
HSP90B1	0.083	other		0.159	0.00381	HSPA5,IL18,IL23A,IL6,TLR2,TNF,XBP1
VAV2	0.027	transcription regulator		-1.132	0.00381	AREG,BTC,CCNE1,EGF,FGF7,IL6,REL
GATA1		transcription regulator		-0.333	0.00396	ABCC4,ANGPT2,AQP1,CCND3,CHCHD6,EGR1,EPOR,FHL1,FSD1L,GATA2,HPSE,MYC,MYCN,NFIL3,PF4,PSTPIP2,TFRC
MAPKAPK2	-0.271	kinase		0.262	0.00398	CEBPD,CXCL10,DDIT3,HSPA5,HSPB1,HSPB8,IL18,IL23A,LMO4,PLA1A,TLR3,TNF
MRTFA	-0.183	transcription regulator		1.318	0.00398	COX7A1,EYA2,FABP3,FADS2,G0S2,LCN2,LILRB4,LTF,MAPK13,Mcpt8,MMP9,MOGAT2,P2RY1,PGLYRP1,RAMP1,SERPINB2,TNC,Tpm2,VCL
STAT5B	0.218	transcription regulator		-0.459	0.00416	ABCB1,Acnat1/Acnat2,Acot1,ACOT4,ADGRV1,C11orf95,CCDC141,CCND3,CCNE1,CDK6,Cdkn1c,DAPK1,Daw1,DDIT3,EGFR,FAS,G0S2,GADD45A,IL24,LAMA3,LMAN1L,LTB,MORN3,MPC2,NNMT,NOL3,PDZRN3,PLTP,RAB19,S100G,SLC47A1,SOCS2,TNF,TNNT1,TRIM24,YBX2
ERK		group		0.436	0.00438	CCND3,CCNE1,EGR1,EGR2,IL23A,IL6,IRS1,MYC,PTGS2,RECK,SFTPB,SORT1,TNF
BSCL2	-0.529	other			0.00438	AATK,ACSL1,AKR1C3,CD36,CIDEC,GCK,IL33,IL6,LPIN1,MARK1,MMP3,PKP3,PTGS2
GLI3	0.469	transcription regulator		0.342	0.00438	DLX2,DUSP2,EGR1,Gm21596/Hmgb1,HHIP,MYCN,NFKBID,NKX2-1,PAX2,PAX9,SALL1,SOX9,WNT5A
NR1I2	0.395	ligand-dependent nuclear receptor		-0.478	0.00438	ABCA1,ABCB1,Abcb1b,ABCC2,ALDH1A1,CD36,Cyb5r3,CYP27A1,HMGCS2,IL6,INSIG1,TNF,TNFRSF11B
SGPP1	0.362	phosphatase			0.00452	Cdsn,IL6,LOR,TNF
EIF2A	0.052	translation regulator			0.00452	ATF4,ATF5,DDIT3,HSPA5
NEK7	-0.012	kinase		1	0.00452	CXCL10,EDN1,LMO4,PTGS2
RXRB	0.614	ligand-dependent nuclear receptor		-1	0.00452	CCL17,CXCL10,TNF,TSLP
TRPV1		ion channel		-1.179	0.00452	FOS,IL11,IL6,PTGS2
PROC	1.843	peptidase		-0.218	0.00452	IL6,PROCR,SERPINE1,THBD
MB	-2.286	transporter		-1.192	0.00452	EPAS1,HIF1A,HSPB2,VEGFA
RAMP1	1.269	transporter			0.00452	IL6,TNF,VEGFA,VEGFC
CD274	2.048	enzyme		1.131	0.00452	ICOS,IDO1,IL6,TNF
AXL	-0.227	kinase		-0.15	0.00452	EPOR,IL18,IL6,TNF
NCF4	2.409	enzyme		-1	0.00452	FUT4,IL6,ST3GAL6,TNF
GABBR1	1.069	G-protein coupled receptor		-1.067	0.00452	ATF4,BMP2,IL6,TNF
TLR6		transmembrane receptor		1.176	0.00452	ATF3,IL23A,IL6,TNF
PPP1R15A	2.085	other		0.988	0.00452	DDIT3,HSPA5,IL6,TNF
PROX1	4.303	transcription regulator			0.00452	ANGPT2,CD34,RGS4,TNNI2
FOXO3	0.573	transcription regulator		1.269	0.00473	APLN,BBC3,BNIP3,CERS4,COL4A1,COL4A2,ENO2,ENPEP,FOS,GATA2,HIF1A,IL1R1,IL6,LCN2,NDRG1,NPNT,PRKAA2,PTPRB,RICTOR,SELL,VEGFA
RORC	2.563	ligand-dependent nuclear receptor			0.00485	ACOT2,ADGRL1,AQP8,CD36,GSTM2,GSTM4,HPGD,KCNK5,LCN2,LPIN2,NNMT,PPP1R3C,RORC,SLC13A2,SLC16A10,SLC2A3,SULF2,UGGT2,USP53,VLDLR
SMAD4	-0.124	transcription regulator		1.676	0.00486	AFP,ANGPT2,AREG,BMP2,BMP7,HAS2,ICAM1,ID2,IRAK3,JAM2,MYC,MYCN,PTGS2,RUNX2,TNF
SREBF1	0.766	transcription regulator		1.762	0.00488	ABCA1,ACSL1,DPY19L3,FADS2,GCK,NFIL3,PLTP,PNPLA3,PTGDS,SCD,SERPINE1
POU4F1		transcription regulator		-1.234	0.00488	ADGRG2,AVIL,CACNB1,CLIC6,CRABP1,DLG2,EYA1,FGF13,PRPH,RET,SCN9A
C5AR1		G-protein coupled receptor		0.8	0.00488	C5,DCN,ERN1,FCGR2A,FCGR2B,HSPA5,IL23A,IL6,SERPINE1,TGFBR1,TNF
ADAM10	0.158	peptidase			0.00501	CACNA2D1,CALCRL,CDHR1,CRYAB,CSF1,Cxcl11,DLGAP1,FABP7,FOS,GZMH,LCK,MYO15A,OMP,RAMP2,RGS4,SOX9,SYT1
GPD1	0.304	enzyme			0.00501	ABCC4,Acnat1/Acnat2,ACOT2,ALPL,CD36,CPNE8,EGFR,FAM129A,GADD45A,KRT23,LHX6,LIFR,NOL3,SERPINE2,SLC17A1,TTC39C,VLDLR
SLC25A13	-0.351	transporter			0.00501	ABCC4,Acnat1/Acnat2,ACOT2,ALPL,CD36,CPNE8,EGFR,FAM129A,GADD45A,KRT23,LHX6,LIFR,NOL3,SERPINE2,SLC17A1,TTC39C,VLDLR
CHADL	0.783	other		0	0.00571	CRYAB,CSPG4,FAS,GFRA2,IGFBP3,IL6,Prl2c2 (includes others),SOX9
IFNAR1	0.302	transmembrane receptor		-0.234	0.00581	ACOD1,ATF3,CCL17,Ccl9,CLIC5,CSF1,CXCL10,Cxcl11,Cxcl9,DLL1,IL15,IL18,IL6,Ly6a (includes others),Ms4a4b (includes others),Mx1,MYC,OAS2,PLA2G7,PTGS2,SERPINE1,SOCS3,TLR2,TLR3,TNF
Cd209b		other			0.00586	IL18,IL6,TNF
USE1	-0.214	other			0.00586	DDIT3,HSPA5,XBP1
IL36B		cytokine			0.00586	IL23A,IL6,TNF
B3GNT2	0.696	enzyme			0.00586	CD14,IL6,TNF
MESP2		transcription regulator			0.00586	LMO4,PAX3,PAX9
SELENOS		other			0.00586	DDIT3,HSPA5,XBP1
LAX1	1.094	other			0.00586	IL6,LAT2,TNF
MUC2		other			0.00586	IL6,PTGS2,TNF
ARID1B	0.377	transcription regulator			0.00586	ALPL,ARC,FOS
NCK2	0.598	kinase			0.00586	ATF4,DDIT3,PPP1R15A
miR-191-5p (and other miRNAs w/seed AACGGAA)		mature microRNA			0.00586	Ccl9,IL6,TLR3
HPX	1.312	transporter			0.00586	IL23A,IL6,TFRC
NCK1	-0.011	kinase			0.00586	ATF4,DDIT3,PPP1R15A
USP7	-0.158	peptidase			0.00586	IL23A,IL6,TNF
NKX6-1		transcription regulator			0.00586	GFRA1,HNF1A,PDX1
IL36G		cytokine			0.00586	IL23A,IL6,TNF
SKIL	0.949	transcription regulator			0.00586	ADAM12,AFP,SERPINE1
SFTPD		other			0.00586	CD14,MMP9,TNF
F13A1	0.318	enzyme			0.00586	Acp5,IL6,TNF
MMP7		peptidase			0.00586	ADAM12,MMP10,MMP3
SENP6	0.689	peptidase			0.00586	ICAM1,IL6,TNF
Trim30a/Trim30d	-1.219	other			0.00586	IL6,TNF,Trim30a/Trim30d
IL18BP	0.256	other			0.00586	IL23A,IL6,TNF
DSPP		other			0.00586	BGN,DCN,RUNX2
FCER1G		transmembrane receptor			0.00586	IDO1,IL6,TNF
GREM1		other			0.00586	RET,RUNX2,TNF
PCYT1A	-0.599	enzyme			0.00586	ABCA1,PCYT1B,SCD
Eda	1.662	other			0.00586	AREG,WNT10A,WNT10B
NRTN		growth factor			0.00586	GFRA2,P2RX3,RET
MAD1L1	-0.613	other			0.00586	MXD3,MXI1,MYC
ARNT	0.63	transcription regulator		1.115	0.00593	ADM,ALDOC,ATP5PO,BNIP3,CCR7,CYP2S1,DEGS2,EPAS1,ERO1A,GZMH,HK2,HNF1A,ITGB3,NDUFS4,PCK2,RANBP1,S1PR1,SELL,SLC2A3,VEGFA
IFIH1	0.087	enzyme		0.735	0.00596	Clec2d (includes others),CXCL10,EGR1,FAS,IL6,LCK,Ly6a (includes others),Mx1,OAS2,TNF
ICMT	-0.279	enzyme			0.00596	AEBP1,CRABP1,CRYAB,FSTL1,GNGT2,REEP5,S100A13,TGFBI,WISP2,ZHX1
EBF1		transcription regulator		0.199	0.00615	CBLB,Ccl9,CD79B,CEBPB,CRABP1,CXCL10,Cxcl9,GYS1,HK2,IL6,IRS1,LIPE,Ly6a (includes others),NFIL3,PCK2,PDE3B,PIK3CD,PIK3R3,PPP1R3C,PRKAA2,PRKAG2,RASGRF2,SCD,SOCS3,TLR2,TLR3,VPREB1
PRKAA1	0.886	kinase		-0.198	0.0062	ALB,ARHGDIB,ATF3,CD302,GALM,IL6,ITIH5,LMO4,Ly6a (includes others),MMP9,MYLK,NDRG2,PARP3,PTPRN,SERPINI1,SOCS3,TNF,ZFP36L1
FANCC	-0.833	other			0.00644	ANKRD6,CAMK2B,DLG2,FZD4,FZD6,MAPK8IP1,TNF
Mt2	0.003	other		-1.664	0.00644	ATF3,FOS,Gstt1,IL6,MYC,SERPINE1,TNF
HSPA9	0.215	other		1.342	0.00655	Cdkn1c,HES1,MYC,PBX1,SESN2
NFATC1	-0.224	transcription regulator			0.00655	Acp5,BMP7,FAS,ICOS,RORC
KISS1R	0.697	G-protein coupled receptor		1.406	0.00655	BMP7,DDX3Y,FOS,HHIP,MMP9
ATOH1		transcription regulator			0.00655	Cdkn1c,DLL1,HES1,MREG,SALL1
IL27RA	1.281	transmembrane receptor		-1.96	0.00655	FAS,IL6,LTB,SOCS3,TNF
JUNB	0.876	transcription regulator		0.223	0.00675	ATF3,COL7A1,DMTF1,IL6,ITGB3,LCN2,LIPE,RUNX2,SCD,SYT1,TNF
Rxr		group			0.00689	BMP7,CRABP1,KDM6B,MYC,PAX3,RARB
COMMD3-BMI1	-0.42	transcription regulator		1.664	0.00689	CCNE1,CDKN2D,GFRA2,HOXA1,HOXA10,VPREB1
FABP4	-0.92	transporter		1.413	0.00689	CD36,IL6,NR1H3,PTGS2,SOCS3,TNF
IFI16	0.299	transcription regulator		0.928	0.00689	CXCL10,DHFR,ID2,IL6,Mx1,TNF
ETS2	0.216	transcription regulator		0	0.00689	CDX2,MMP3,MMP9,MYC,PCSK6,TNF
PTPN22	-0.998	phosphatase		-1.471	0.00689	IL23A,IL6,Mx1,OSMR,TNF,TNFRSF18
PRKD1	2.698	kinase		0.796	0.00689	CXCL10,Cxcl11,Cxcl9,IL23A,IL6,TNF
NFATC2		transcription regulator		-0.387	0.00693	ABCA1,CRYAB,CXCL10,Cxcl11,EDN1,EGR2,EGR3,FAS,ICOS,IL15,IL18,LMO4,MAF,MERTK,PTGS2,REL,RORC,SOCS3,TLR3,TNF,ZBTB32
ALDH2	-0.507	enzyme		-1.706	0.00723	ATF4,ATF5,CTH,GNMT,GSTA3,SLC1A4,SLC3A2,SLC7A11,SLC7A3
IL1R1	1.104	transmembrane receptor		1.556	0.00723	CXCL10,Cxcl9,FOS,ICAM1,IL18,IL6,MMP9,PTGS2,TNF
MEF2C		transcription regulator		-0.762	0.00723	ATF3,EGR2,FOS,NR4A1,RUNX2,SMYD1,SYK,TNNI2,TNNT1
HDAC4	0.888	transcription regulator		-0.6	0.00723	ARC,ATF3,DMD,FOS,IL6,MMP10,PTGS2,SERPINB2,TNF
SGPP2	1.462	phosphatase			0.00723	ATF4,DNAJA4,Hspa1b,HSPA5,HSPB8,HSPH1,IL6,TNF,XBP1
PRKAA2	2.112	kinase		-1.147	0.00743	ALB,ARHGDIB,CD302,CYBB,DDIT3,ERN1,GALM,HSPA5,IL6,ITIH5,LMO4,Ly6a (includes others),MMP9,MYLK,NDRG2,PARP3,PTPRN,SERPINI1,ZFP36L1
INSR	0.224	kinase		-1.652	0.00754	ACOT2,ACSL1,ALB,AQP1,ATF3,ATP5MF,ATP5MG,ATP5PF,ATP5PO,C2,CD36,CDKN2C,CFL1,CKMT1A/CKMT1B,CORO1A,CRAT,CYCS,CYP51A1,DIO3,EDN1,FBLN1,FHL1,FLNC,GCK,HADHB,HSD17B4,IDH3A,IL6,IRS1,LAT2,LCP1,LYZ,MMP9,MRPS21,NDUFA1,NDUFA4,NDUFB4,Nppb,PDX1,PLA2G1B,PLAGL1,PRKD1,SCD,SERPINE1,SOCS3,TNF,Tpm2,UCP2
CTGF	-0.272	growth factor		-0.681	0.00766	AKT1,COL4A2,COL8A1,HES1,KITLG,MMP14,MMP9,MYC,PDE7A,RAMP2,SERPINE1,SFRP4,VEGFA
ARHGAP21	-0.092	other		0.832	0.00766	ARID5A,CXCL10,Cxcl11,Cxcl9,IL15,IL15RA,IL18,LMO4,MERTK,PLA1A,PTGS2,TLR3,TNF
GSTP1	0.844	enzyme			0.00786	CA8,CBS/CBSL,Cxcl11,CXCR2,DIO3,ISLR2,PGAP1,PTPRG,RAB27A,SERPINE1,SKIDA1,SLC7A11,SP5,TEAD2
STAT4		transcription regulator		1.044	0.00793	Ctla2a/Ctla2b,CXCL10,Cxcl9,IL12RB1,IL6,KDM6B,Ms4a4b (includes others),Mx1,MYC,PLAC8,SELE,SERPINB5,Tcf7,TNF,Trim30a/Trim30d
MBD3	-0.776	enzyme			0.00793	DIXDC1,DVL2,FRAT1,FZD3,FZD4,FZD7,HTRA1,MYC,PRICKLE1,RHOU,VANGL2,WNT10A,WNT5A,WNT7A,WNT7B
Ccl2	-0.375	cytokine		-0.331	0.00835	Ccl9,CD14,CSF1,CTSV,CXCL10,IL6,ITGB3,KLF4,NANOG,TNF
PRKCD	0.787	kinase		0.64	0.00867	ABCA1,BNIP3,CCNE1,CEBPB,IL6,LAMP1,TNF,VEGFA
NKX2-1	-6.694	transcription regulator		-1.671	0.00867	CLDN18,EPHB3,GRHL2,MTUS1,SCD,SFTPB,TG,WNT7B
IL18	-1.21	cytokine		0.112	0.00867	CXCL10,DLG4,ICAM1,IDO1,IL18,IL6,TNF,VEGFA
SPRY1	-0.244	other		-1.387	0.00867	FABP7,FGF1,FGF7,FGFR3,ID2,LMO4,MMP14,SP8
JUN	-0.644	transcription regulator		0.845	0.00896	C3AR1,CSF1R,DMTF1,FABP7,IGFBP3,IL23A,IL24,IL6,MAF,MMP10,MMP3,MMP9,MYC,NGF,NRCAM,PDK1,PTGDS,PTGS2,RXRA,SOCS3,TNC,TNF,WNT5A
GPS2	0.983	transcription regulator		-0.905	0.00913	ABCA1,CDK6,HEBP1,Kctd12b,MCTP1,RAB20,RGL1,RNF144B,SGK1,TBC1D2,TRERF1
SP3	0.682	transcription regulator			0.00913	ADD3,ANGPT2,COL7A1,FAS,GHR,JAM2,KLF4,MYLK,RECK,SLC2A3,TLR2
ABCA1	-1.417	transporter		-1.671	0.00913	ABCA5,ABCA8,ANXA1,APOA1,APOB,CYP51A1,DGAT2,IL6,MMP9,PTGS2,TNF
PDX1	-1.515	transcription regulator		1.969	0.00959	ARL4D,ATF4,BBC3,ERO1A,FGF1,FGFR1,GALNT18,GCK,HAP1,HSPA5,KIAA1324,NR5A2,PDX1,SCG2,TGFBR3,TRIB3,TXNIP
DGCR8	-0.714	enzyme		-1.145	0.00963	CNP,CRABP1,EGR1,EGR2,FOS,HES1,ID2,JAG1,MYC,NRCAM,PMP22,TNC
TMEM173	0.149	other		0.447	0.00963	CXCL10,Cxcl9,GAS7,HAP1,IL33,IL6,LCN2,Mx1,PLEKHA4,RGS16,TNF,UPP1
IGF1	0.937	growth factor		1.432	0.0102	EDN1,GATA2,GHR,IGFBP3,IL18,SRD5A1,TNF
SMAD2	-0.19	transcription regulator		-0.816	0.0102	ADAM12,AFP,HABP2,HHEX,NANOG,S1PR1,SERPINE1
AIRE		transcription regulator			0.0102	BMP2,CCL17,CXCL10,CYP1A2,FABP2,LTF,TG
MERTK	1.638	kinase		0.487	0.0102	Cxcl9,EPOR,IL18,IL23A,IL6,PLAGL1,TNF
ZEB2	0.758	transcription regulator			0.0102	ESRP1,GAB2,GATM,ID2,NKX2-1,SELL,Tcf7
NFKB2	0.529	transcription regulator			0.0102	BMP2,CCR7,HLA-DMB,ICOSLG/LOC102723996,IL23A,SELL,TNF
FDFT1	0.686	enzyme		-0.378	0.0102	ABCA1,APOB,CYP27A1,LRP1,MTTP,NR1H3,PCSK9
PCYT2	0.959	enzyme			0.0102	ABCA1,CD36,CIDEC,MLXIPL,MTTP,NR1H3,SCD
Mt1	-0.461	other		-1.664	0.0102	ATF3,FOS,Gstt1,IL6,MYC,SERPINE1,TNF
TREM1		transmembrane receptor		0.637	0.0103	CD14,CEBPB,CXCL10,EGR2,IL1R1,IL6,PGLYRP1,TLR2,TNF
ATF3	2.48	transcription regulator		-0.274	0.0103	CCNE1,CX3CL1,HSPB2,ICAM1,IL6,PPP1R15A,TLR2,TNF,TSLP
RGS10	-0.978	other			0.0103	CX3CL1,CXCL10,Cxcl11,FAS,IL18,IL36A,IL5RA,PF4,TNF
TNFSF11		cytokine		1.243	0.0103	Acp5,FOS,IL6,IRF8,ITGB3,MMP9,PTGS2,TNF,TNFRSF11B
FADD	-0.706	other		-0.243	0.0113	ARID5A,CD34,CXCL10,Cxcl11,DLX1,EGR1,FOS,ICAM1,IL6,IRF5,LY6E,MMP9,Mx1,MYC,NFIL3,PPP1R15A,TIAM2,TLR3
Nos		group		1	0.0116	ARC,EGR1,FOS,VEGFA
SIRT3	-0.085	enzyme			0.0116	CYCS,IL6,SCD,TFRC
ADGRF5	-1.252	G-protein coupled receptor		-1	0.0116	CSF1,IL1RN,MMP9,TNF
GAS6	-1.212	growth factor		-1.021	0.0116	CD68,IL6,SOCS3,TNF
PRF1		transporter			0.0116	CXCL10,IL18,IL6,TNF
TGIF1	1.632	transcription regulator		-1	0.0116	IL6,RARB,SOAT2,STRA6
MMP14	-1.389	peptidase		0.192	0.0116	IL6,Mx1,PIK3CD,VEGFA
TICAM2		other			0.0116	DDIT3,ICOSLG/LOC102723996,IL6,MMP14
SIX1	-0.084	transcription regulator		1	0.0116	LFNG,OTX1,PAX2,SALL1
CX3CL1	1.657	cytokine		0	0.0116	HIF1A,IL6,PDX1,TNF
RETN		other		1.214	0.0116	APOA1,IL6,SOCS3,TNF
B4GALNT1	-0.746	enzyme			0.0116	C3AR1,FOS,TNF,VEGFA
CXCR3		G-protein coupled receptor			0.0116	CFTR,CXCL10,Cxcl9,TNC
BIRC2	-0.09	enzyme		-1.067	0.0116	CCNE1,CSF1,IL6,TNF
NKX2-5		transcription regulator			0.0116	MYLK,Nppb,RYR2,SCN5A
MEF2A	0.323	transcription regulator			0.0116	FOS,MMP10,Nppb,NR4A1
COCH		other		0.577	0.0116	IL18,IL6,NANOG,TNF
PLAT	-0.186	peptidase		1.974	0.0116	FOS,MMP9,SERPINE1,TNF
CCL3L3		cytokine			0.0116	CXCL10,Cxcl9,IL6,TNF
SCGB1A1		cytokine		-0.254	0.0116	COL4A1,MMP14,MMP9,PTGS2
ESRRG		ligand-dependent nuclear receptor		-0.418	0.0117	CYCS,FGF1,KCNH2,LPIN1,MB,VEGFA
miR-155-5p (miRNAs w/seed UAAUGCU)		mature microRNA		-0.199	0.0117	CSF1R,IL23A,IL6,JARID2,MYO10,TNF
PIK3CG		kinase		-0.592	0.0117	Acp5,ICAM1,IL6,ITGB3,MMP3,TNF
SUB1	-0.499	transcription regulator			0.0117	ADGRL1,CAMK2B,FJX1,KCNJ4,VEGFA,VEGFC
SYK	-2.859	kinase		0.555	0.0117	ARID5A,CXCL10,Cxcl11,Cxcl9,EDN1,ITGB3
MAP3K14	0.396	kinase		1.091	0.0117	BST1,EGFR,ICOSLG/LOC102723996,PTGS2,REL,RELB
TNIP1	0.328	other			0.0117	IL23A,IL36A,LCN2,PRSS27,Sprr2b,Sprr2e
RPL22	0.2	other			0.0117	ATF3,ATF4,BBC3,DDIT3,HSPA5,XBP1
FASLG		cytokine		-0.728	0.0117	EGR1,EGR2,IL6,RUNX2,TNF,TNFRSF11B
PPIF	-0.284	enzyme		0	0.0121	ADH7,Ccl9,CX3CL1,CXCL10,Cxcl11,Cxcl9,CXCR2,IL6,IRF5,PDZRN3,PF4,PIF1,SPON2,TFAP2A,TNF,WNT5A
TNFRSF1B	0.091	transmembrane receptor		0.01	0.0121	ANGPT2,FAS,ICAM1,MMP14,MMP3,MMP9,NR5A2,SELL,SERPINE1,SOCS3,TNF
GNAI2	-0.75	enzyme		-0.391	0.0126	BHLHE40,BNIP3,CCR7,SELL,TNF
CDX1		transcription regulator		0.447	0.0126	CLDN18,FOXQ1,KRT23,PAX3,TFF2
PDPK1	0.574	kinase			0.0126	CCR7,IL6,S1PR1,SELL,TNF
SCX	0.734	transcription regulator		-1.446	0.0126	MMP3,SNAI2,SOX5,SOX9,TNC
CISH	0.242	other			0.0126	Gzmc,MYC,MYCN,Tcf7,TNF
POU4F2		transcription regulator			0.0126	DLX1,DLX2,PROX1,TFAP2A,THRB
Cux1	0.162	transcription regulator			0.0126	Ccl9,CXCL10,Cxcl9,DPYSL3,HTRA1
C3AR1	-2.495	G-protein coupled receptor		-0.466	0.0126	C5,CXCL10,DCN,IL23A,IL6,SERPINE1,TGFBR1,TNF
PTGS1	-0.08	enzyme		-0.577	0.0126	CFTR,CYBB,GEM,GZMH,IL6,PTGS2,TNF,TNNI2
HRAS	-1.162	enzyme		0.311	0.0126	CALCRL,CRABP2,CXXC5,FHL1,IL6,MMP9,SLC1A7,TNF
NFIB	0.125	transcription regulator			0.0126	ADAMTSL4,CREB5,EFNB1,EYA1,FHOD3,GFRA1,PLEKHF1,WHRN
POR	-0.259	enzyme		0.267	0.0131	ABCA1,Acot1,ACSL1,AHR,Akr1c14,ALDH1A1,APCDD1,AQP8,ATF5,BATF3,BTC,C11orf54,CD36,CYP1A2,CYP51A1,ENTPD5,FABP2,FADS2,FGF1,FGL1,GCK,GSTA3,HADHB,HIF1A,HSD17B11,HSPH1,INSIG1,PLA2G7,PMVK,SCD,TMEM229B,TMIGD1,UBD,VEGFA
BDNF	0.554	growth factor			0.0136	ARC,BHLHE40,CD36,Cdkn1c,CSPG4,EGR1,EGR2,FOS,FSCN1,GRB14,NAB2,P2RX3,PALMD,REEP5,RGS4,SPRY2,TBC1D8,Tmsb4x (includes others)
STAT5A	0.217	transcription regulator		0.676	0.0137	CCND3,CCNE1,CDK6,CEBPB,Ctla2a/Ctla2b,EPOR,FAS,FOS,GADD45A,Gzmc,GZMM,ID2,IL24,IL6,LTB,MYC,NOL3,RAB19,RUNX2,SETBP1,SOCS2,SOCS3,SYTL2,TNF,TNFRSF18,TNNT1
TP53	-0.204	transcription regulator		-1.47	0.0138	Abcb1b,ABCB4,ACOT11,ADAMTSL4,ADD3,AFP,AHSA1,ANKH,ANTXR1,ANXA1,APOA1,AREG,ASF1B,ASS1,ATF3,Atp5k,BBC3,BMP1,BOK,C2,CAMK2B,CAMK2N1,CDH3,CHST12,CISD1,CKMT1A/CKMT1B,COL14A1,COL4A1,COL4A2,COX7A2,CP,CRYAB,CSF1,CXCL10,CXCR2,Cyb5r3,DAPK1,DDIT4,DHFR,DKK3,DUSP2,EDA2R,EI24,FABP3,FAS,FEN1,FGF13,FGF7,FGFR1,FHL1,FOS,FRMD4A,FSTL1,GADD45A,GAS6,GATM,GC,GLRX,GNAI1,GPD1L,GSN,HADHB,HIF1A,HSPB1,HSPH1,ID2,IGDCC4,IGFBP3,…
CAV1	-0.859	transmembrane receptor		-0.64	0.0138	ACVRL1,ADGRG2,AFP,CCNE1,CLDN7,CSF1R,FGB,ICAM1,IDO1,IL6,Ivl,KRT18,KRT7,NR3C2,NR4A1,SERPINE1,SLC14A1,SLC2A3,SLC7A2,TFPI,TGFBR1
NR1H3	-1.526	ligand-dependent nuclear receptor		-0.142	0.0142	ABCA1,Apoc1,ARG2,ATF3,CXCL10,Cxcl11,GCK,HSD11B1,IL1RN,IL6,MMP9,PLTP,PTGS2,SCD,SLC16A10,THRB,TNF
RETNLB		other		0.775	0.0152	AKT1,BMP1,CAMK2B,Ccl9,E2F7,FGFR1,FZD6,KLF15,MYC,Nnt,NR4A1,PLA1A,SOCS2,TLR2,WNT5A
IKBKE	-0.073	kinase		-0.555	0.0153	ACOD1,Cxcl11,Cxcl9,IL23A,IL6,IL7,MMP3,MMP9,PTGS2,TNF
TSC1	0.569	other		-0.842	0.0153	BEX1,CRYAB,DDIT3,EGR2,FAM129A,IL6,IRS1,LDHB,RNF128,TNF
S100A8		other		-1.698	0.0154	ARG2,CXCL10,Cxcl9,ICAM1,IDO1,IL6,TNF
OGT	0.79	enzyme		-1.134	0.0154	AEBP1,BTC,DNM3,DUOXA1,FOS,RGS16,TNC
PTHLH		other		-0.283	0.0154	ADAMTS7,Cdkn1c,IL6,RUNX2,S100G,SOX9,TNC
EIF2AK2	0.194	kinase		-0.503	0.0154	DDIT3,Hspa1b,IL6,MMP9,MYC,PPP1R15A,SELE
CFTR	3.396	ion channel		-0.961	0.0156	ABCA1,AQP1,BLNK,CUBN,Cyp2c40 (includes others),FABP2,HPGD,HSD17B11,HSD17B4,PGLYRP1,SCD,SOCS3,Tmsb4x (includes others),TNF
COLQ		other			0.0156	ADAMTS5,BGN,BMP1,COL4A1,COL4A2,COL7A1,COL8A1,DCN,DMD,EXT1,FGF7,LTBP4,MMP9,SSPN
NOD2	-1.234	other		-0.795	0.0158	ACOD1,ACSL1,C5,CXCL10,ICAM1,IL23A,IL6,LMO4,NR1H3,RASGRP3,TNF
IFN alpha/beta		group		-1.395	0.0159	CX3CL1,Cxcl9,GAS7,Ifi27l2a/Ifi27l2b,IL20RB,IL6,IL7,Ly6a (includes others),LY6E,MMP10,Mx1,Rhox5,TLR3
MAPK1	-0.404	kinase		0.243	0.0162	ARSB,B3GALT4,Cetn4,CHST2,CRABP2,EGLN3,EGR1,EGR2,ENDOD1,ENO3,FES,GNG2,GRAMD1B,IL12RB1,MYRF,NANOG,NUPR1,RGS16,SOCS2,SPSB1,SUOX
E2F1	-0.193	transcription regulator		1.628	0.0168	ALPL,BBC3,BNIP3,BOK,CCND3,CCNE1,CCNE2,Cox7c,CRABP2,DHFR,DUSP4,EGR1,EI24,FOS,HES1,Hspa1b,IDH3A,IRS1,MYC,NDUFC1,SERPINE1,TP53INP1,TYMS,UCP2,UQCR11
PPARGC1B		transcription regulator		0.707	0.0178	ATP5MF,CYCS,EGLN3,ERO1A,HK2,Nppb,SCD,VEGFA
HOXC8		transcription regulator		1.151	0.0178	ADAM19,ASS1,CXCL10,Eif2s3y,EMB,Ly6a (includes others),PLAGL1,PMP22
TXNIP	-4.399	other		0.239	0.0178	Acot1,CD36,FABP2,FGF21,G0S2,IL6,MTTP,TXNIP
ZC3H12A	-0.36	enzyme		-1.709	0.0184	CEBPB,CEBPD,ICOS,IL6,REL,TNF
Hedgehog		group		0.739	0.0184	ABCC8,HES1,JAG1,KCNJ11,PDX1,SOX9
REST	0.583	transcription regulator			0.0184	CACNA1H,CHRM4,JAM2,PAX3,SYT7,TNNT1
SOCS6	0.052	other		0	0.0184	CEBPD,IL18,IL23A,PLA1A,PTGS2,TNF
MAP3K1	1.336	kinase		-0.842	0.0184	COL4A1,Ctla2a/Ctla2b,MMP3,SERPINE1,TNC,TNF
CSF1R	-2.961	kinase		1.633	0.0184	CSF1,CSF1R,FOS,IL6,MMP9,MYC
RPTOR	-0.119	other		1.732	0.0184	CCR7,HIF1A,HK2,ICOS,IRS1,TNF
LRP5	-0.247	transmembrane receptor		-1	0.0184	AHR,GCK,HNF1A,HNF1B,IRS1,NKD2
SPI1		transcription regulator		1.334	0.0185	Acp5,BLNK,CCL17,CD14,CD1D,CD79B,CDK6,Cdkn1c,CSF1R,Cxcl9,GATA2,IRAK3,PTGS2,TLR2,TNF
Jnk		group		0.46	0.0192	APLN,CCNE1,DDIT3,EGR1,FOS,IL23A,IL6,PTGS2,RBP1,RXRA,SNAI2,SOCS3,STRA6,TNF
AMPK		complex		-0.287	0.0193	CXCL10,DUSP4,EGR1,IDH3A,IL6,LDHB,MMP9,TNF,UCP2
KLF4	3.296	transcription regulator		-0.7	0.0193	CLDN7,COL8A1,EPCAM,GJB2,KLF4,NANOG,Nppb,SERPINB2,SNAI2
KLF15	1.947	transcription regulator		1.09	0.02	Acot1,ACSL1,CD36,DGAT2,FABP3,HADHB,Nppb,PXMP2,SCD,SLC27A1
TFAP2C		transcription regulator		1.706	0.02	Ccl9,CDX2,EGFR,EGR3,GSTA3,GZMH,HIST1H1C,JAG1,MAL,TACC1
EOMES	0.414	transcription regulator		-0.444	0.0202	CEMIP,CRABP1,CRYM,DUSP14,DUSP4,IGFBP3,LHX9,MAP2K6,NAV2,PLXNA4,ROBO2
KRAS	-0.053	enzyme			0.0202	ALDOC,CEBPB,EPCAM,IL6,Ly6a (includes others),MYC,MYCN,NR5A2,SOX9,SQSTM1,TNF
PTPRJ	-0.643	phosphatase		0.905	0.0202	ARID5A,CEBPD,Cxcl11,EDN1,IL18,IL6,MERTK,PLA1A,PLAGL1,PTGS2,TNF
Pkg		group			0.0203	ARC,EGR1,FOS
BICC1	4.133	other			0.0203	AREG,EGF,EGFR
Meg3		other			0.0203	FLT1,HES1,VEGFA
RSPO3	-0.39	kinase			0.0203	IL6,PTGS2,TNF
G6PC3	0.175	phosphatase			0.0203	ATF4,CYBB,DDIT3
sGC		complex			0.0203	ARC,EGR1,FOS
SLC39A8	-1.381	transporter			0.0203	ADAMTS5,MMP3,MMP9
IFN type 1		group			0.0203	CXCL10,IDO1,Mx1
SLC4A1		transporter			0.0203	AQP1,C5,FCGR2A
HEY2		transcription regulator			0.0203	ALPL,IL6,SCN5A
NCOR2	0.075	transcription regulator			0.0203	RELB,RORC,TSLP
CYP2E1		enzyme			0.0203	C3AR1,IL6,TNF
HRH2		G-protein coupled receptor			0.0203	CXCR2,IL6,TNF
TYRO3	0.411	kinase			0.0203	EGR2,IL6,TNF
FN1	0.617	enzyme			0.0203	EGFR,MMP9,SOX9
CXCL10	-1.064	cytokine			0.0203	Cxcl11,Cxcl9,CXCR2
CD70		cytokine			0.0203	CXCL10,FAS,SELL
RALBP1	-0.016	enzyme			0.0203	COL4A1,IL6,TNF
ICOSLG/LOC102723996	1.37	other			0.0203	ICOS,IL6,TNF
NKX2-3	-1.453	transcription regulator			0.0203	BMP2,CD34,Podxl
CD80		transmembrane receptor			0.0203	ICOS,IL6,TNF
ADIPOR2	0.235	transmembrane receptor			0.0203	GCK,NDUFA1,UCP2
PTH		other			0.0203	ALPL,CYP27B1,S100G
RARB	1.283	ligand-dependent nuclear receptor			0.0203	FGF21,RARB,RET
Saa3	-0.42	other			0.0203	APOA1,RUNX2,TNFRSF11B
TRADD	-0.276	other			0.0203	IL6,MMP9,TNF
RIPK3	-0.096	kinase			0.0203	IL18,IL6,TNF
CD200R1		other			0.0203	Cxcl9,HIF1A,TNF
PINK1	-0.193	kinase			0.0203	BNIP3,HIF1A,VEGFA
F2RL3		G-protein coupled receptor			0.0203	EGR1,FOS,TNF
ITGA3	0.238	other			0.0203	CTSV,PTGS2,VCL
ARL5B	0.908	enzyme			0.0203	CXCL10,IL6,TNF
CTSK		peptidase			0.0203	CTSV,IL6,PTGS2
XPA	0.626	other			0.0203	FOS,PTGS2,TNF
ABL1	-0.112	kinase			0.0203	BMP2,CSF1,VEGFA
ELK3	-0.223	transcription regulator			0.0203	EGR1,FOS,SERPINE1
LEP		growth factor		1.398	0.0206	APOA1,ASS1,CD36,CD68,CXCL10,CYP27B1,EDN1,FABP3,FAS,FGF21,FGFR1,FLT1,FOS,GNPAT,GSTA3,ICAM1,IGFBP3,IL6,MMP14,MMP3,PTGS2,QRFP,SCD,SELE,SERPINE1,SLC13A2,SLC25A5,SLC27A1,SOCS3,SORD,SPARC,TNF,UCP2,VEGFA
ICAM1	-1.103	transmembrane receptor		0.849	0.0214	COL4A1,ICAM1,IL6,TNF,VEGFA
NFATC3	-0.32	transcription regulator			0.0214	ATF3,EGR2,EGR3,FOS,SFTPB
TIRAP	-0.903	other		0.363	0.0214	CXCL10,ICAM1,IL6,PTGS2,TNF
UCP2	-1.294	transporter		-1.951	0.0214	EPAS1,HK2,IL6,SCD,TNF
HES1	1.089	transcription regulator		-0.152	0.0214	BBC3,Cdkn1c,DLL1,NEU1,PAX2
IRF2	0.026	transcription regulator		-0.625	0.0214	CXCL10,IL6,IRF8,PTGS2,TLR3
miR-141-3p (and other miRNAs w/seed AACACUG)		mature microRNA		-0.447	0.0214	CACNA1G,GADD45A,IRF6,LHX6,NANOG
EED	0.109	transcription regulator			0.0214	CDX2,EGFR,MYC,PAX3,RUNX2
FST	0.249	other		0.447	0.0214	ACSL1,BMP7,CD36,CYCS,HP
FECH	0.054	enzyme			0.0214	Abcb1b,COL4A1,CYP1A2,CYP27A1,CYP51A1
EPHX2	0.291	enzyme		-0.537	0.0214	DLL1,HES1,ICAM1,IL6,SELE
CTLA4		transmembrane receptor		0.321	0.0214	AHR,CBLB,CXCL10,ICOS,IDO1
CXCL2	-0.17	cytokine		0.262	0.0214	CXCL10,CXCR2,ICAM1,IL6,TNF
SIX5	0.216	transcription regulator		0.447	0.0214	KRT18,MDFI,PLTP,ST14,TWIST2
Ncoa6	0.543	transcription regulator		-0.655	0.0214	AREG,BTC,FOS,SCD,SERPINE1
Tcf7	1.496	transcription regulator			0.0214	GPA33,JAM2,NANOG,NR5A2,TNF
NPR1	0.729	enzyme		1.069	0.0222	ABCC8,AGT,KCNJ11,MMP9,Nppb,RGS4,TNF
SLC13A1		transporter		0	0.0227	AKR1C3,ALDH1A1,AQP8,FABP2,G0S2,GFM1,HK2,HLA-DMB,HNMT,HSPA5,HSPB1,INSIG1,KLF9,MAL,PBX1,SCD,XBP1,ZNF292
IGF1R	0.13	transmembrane receptor		-0.092	0.023	ABCC4,ACSL1,ATP5MF,ATP5MG,ATP5PF,ATP5PO,Cabp1,CD300A,CD36,CD38,CD68,CYCS,DDIT3,DIO3,EDN1,FLNC,GCK,HTRA1,IL6,IRS1,Mcpt8,NDUFA1,NDUFA4,NDUFB4,NME1,S100A4,SCG2,TGFBI,TNF,Tpm2,TYMS
CLEC1B		transmembrane receptor		-1	0.0232	IL7,PF4,SYK,TNC
MTF1	-0.34	transcription regulator		-1.165	0.0232	ADAMTS5,MMP3,MMP9,PGF
TNFRSF4	-0.525	transmembrane receptor		-1	0.0232	CXCL10,Cxcl11,Cxcl9,IL6
GPR132	0.605	G-protein coupled receptor		0.927	0.0232	CCL17,ICAM1,IL6,SELE
MAP2K1	0.016	kinase		1.091	0.0232	ALDH1L1,FOS,GUSB,IRS1
YWHAZ	0.08	enzyme		-1.091	0.0232	Acp5,ATF4,HSPA5,XBP1
JUND	-0.576	transcription regulator			0.0232	CYBB,IL11,TNF,VEGFA
HDAC7	0.252	transcription regulator		-0.192	0.0232	EDN1,IL6,MMP10,SCNN1A
ELK4	0.932	transcription regulator			0.0232	EGR1,EGR2,EGR3,NR4A1
XIAP	0.162	enzyme		0	0.0232	CSF1,IL6,PTGS2,TNF
ADRB3		G-protein coupled receptor		1.176	0.0232	IL6,PTGS2,TNF,UCP2
BCL3	0.568	transcription regulator		0.132	0.0232	CXCL10,Cxcl9,ICAM1,TNF
TFE3	0.282	transcription regulator			0.0232	ALB,CCNE1,HK2,SCD
TRIM21	-0.635	enzyme		-0.064	0.0232	CXCL10,IL6,TNF,Trim30a/Trim30d
MAPK9	0.426	kinase		0.526	0.0234	BMP1,CEBPB,Cxcl11,EDN1,EGF,EGR1,FOS,GADD45A,HIF1A,HSPB2,IL11,IL15RA,IL18,IL6,MMP3,MMP9,MYC,PLA1A,TLR3,TNF
PTPN11	-0.564	phosphatase		-1.555	0.0243	CD14,CD68,CSF1,IL6,LTF,NKX2-1,SFTPB,TNF
CBFB	-0.438	transcription regulator		-1.117	0.025	ATF4,GPLD1,HTRA1,ICAM1,KCNK5,PDE3B,PTGER4,RUNX2,SOCS2,TGFBR1,TGFBR3,TNFRSF18
SOCS1	-0.689	other		-0.577	0.0254	ACOD1,CCND3,CCR7,CD1D,Cd1d2,CXCL10,Cxcl9,IL12RB1,IL6,Mx1,NOXA1,OAS2,PTGS2,SELE,SOCS3,TNF
Pkc(s)		group		-0.97	0.0254	ABCA1,APLN,CCND3,DMD,HSPA5,IL6,LOR,PTGS2,TGM1
EPAS1	1.731	transcription regulator		1.832	0.0255	APLN,ARG2,BNIP3,CYP51A1,EDN1,FLT1,ITGB3,SFTPB,SLC40A1,VEGFA,WNT10B
CDK2AP1	-1.46	other			0.0255	DIXDC1,FRAT1,FZD3,FZD7,MYC,PRICKLE1,RHOU,VANGL2,WNT10A,WNT5A,WNT7B
MED1	0.651	transcription regulator		0	0.0268	CCNE1,CD79B,CENPA,CYP1A2,GADD45A,GCK,GHR,KLF4,MB,MYCN,NANOG,RARB,Tcf7,TNNT1,WISP2
TCF7L1	-0.742	transcription regulator		-0.128	0.0274	ATF3,GPA33,JAM2,KLF4,NANOG,NR5A2
GATA4		transcription regulator			0.0274	AMH,CTHRC1,EPOR,Nppb,SOX9,TGFBI
let-7a-5p (and other miRNAs w/seed GAGGUAG)		mature microRNA		-0.777	0.0274	CCNE1,COL24A1,COL27A1,ITGA1,MMP9,SCD
ALOX15		enzyme		-1.98	0.0274	ABCA1,CD36,ICAM1,IL6,TNF,XDH
C5	-2.425	cytokine		1.091	0.0274	FCGR2A,IL23A,IL6,MMP3,NGF,TNF
ERBB2	-0.446	kinase			0.0282	AREG,EGFR,GAS6,GSPT2,HSD17B11,HSPA1A/HSPA1B,ITGB3,JAM2,MAPK4,MYCN,PPP2R2B,SERPINI1,SP5,WNT5A
IKZF1		transcription regulator		0.473	0.0282	ABCA9,ADAM19,AQP1,EPOR,FGF13,FGFR1,HES1,KIAA1211L,KITLG,LCK,LRP1,MMP14,MYC,SULF2,TMEM119,VPREB1,WNT10B
POU2F1	0.89	transcription regulator			0.0295	ACSL1,BBC3,CSF1R,DDIT4,GAS6,GSTM4,Gstt1,ICAM1,IL6,LY6E,PRKAA2,SESN2,SLC7A11
ZFP36	-0.036	transcription regulator		-1.223	0.0307	ABCG4,CCNE2,CD36,CYBB,ICAM1,LCN2,LTF,NHSL2,PTGS2,TFRC,THBD,TNF
SMTNL1		other		-1.212	0.0308	FLNC,HK2,PFKM,Prl2c2 (includes others),PTGS2,TNNI2,Tpm2
IRF4		transcription regulator		0.04	0.0308	ALPL,CCL17,IL1RN,IL6,RORC,TNF,XBP1
MPZ		other			0.0308	ATF4,CDK2AP1,DDIT3,DERL3,HSPA5,ID2,PPP1R15A
IL21		cytokine		1.225	0.0308	ARG2,CCL17,Cxcl9,ID2,IL6,RORC,SOCS3
CEBPD	-1.251	transcription regulator			0.0308	CEBPB,CTSV,FOS,HIF1A,MMP3,NGF,TNF
NR1I3		ligand-dependent nuclear receptor		1.095	0.0309	ABCB1,ABCC2,AHR,ALDH1A1,APOA1,CYP1A2,CYP27A1,EI24,GSTM4,Gstt1,ICAM1,IL1R1,INSIG1,MYC,NEDD9,PDE3B,SCD,SULT2B1
WT1		transcription regulator		1	0.0318	AMHR2,CSF1R,CTSV,EPOR,EPS8,KLF4,LRP1,Podxl,Serpinb9b,SOX9,SQSTM1
TYROBP		transmembrane receptor		0.686	0.0323	ABCC4,HLX,IDO1,IL18,IL6,IRF8,RBM47,TNF
PLK4	0.215	kinase		-0.378	0.0323	CXCL10,Cxcl11,Cxcl9,EDN1,IL15,IL15RA,MERTK,MMP3
G protein alphai		group			0.0325	FCGR2A,FCGR2B
Dynamin		group			0.0325	IL6,TNF
Hsp70		group			0.0325	HRAS,IL6
NMDA Receptor		complex			0.0325	ATF3,DLG4
IKK (complex)		complex			0.0325	CXCL10,TNF
thyroid hormone receptor		group			0.0325	KLF9,MYC
HCAR2	3.66	G-protein coupled receptor			0.0325	IL6,TNF
Vacuolar H+ ATPase		complex			0.0325	IL6,TNF
SCIMP		other			0.0325	IL6,TNF
HTR7		G-protein coupled receptor			0.0325	IL6,TNF
C1QTNF1	-0.963	other			0.0325	IL6,TNF
SOAT2	3.348	enzyme			0.0325	ABCA1,SOAT2
P4HTM		enzyme			0.0325	EPAS1,HIF1A
CLEC6A		transmembrane receptor			0.0325	IL6,TNF
TCF15		transcription regulator			0.0325	PAX3,PAX9
CLEC4D		other			0.0325	IL6,TNF
EPN3	-1.093	other			0.0325	EHD1,EHD2
PBRM1	0.851	other			0.0325	CRABP2,RARB
HSD17B14	-0.885	enzyme			0.0325	IL23A,IL6
NCEH1	0.379	enzyme			0.0325	DDIT3,HSPA5
RPE65		enzyme			0.0325	FOS,RDH12
ZBED6	0.733	transcription regulator			0.0325	GCK,PDX1
NR0B1		ligand-dependent nuclear receptor			0.0325	AMH,SOX9
CYP11A1		enzyme			0.0325	CYP21A2,HSD11B1
E2F5	0.575	transcription regulator			0.0325	DHFR,SERPINE1
AZI2	-0.325	other			0.0325	IL6,TNF
PRRX1	0.925	transcription regulator			0.0325	PAX9,SOX9
VIP		other			0.0325	CD274,LYZ
CD6		transmembrane receptor			0.0325	IL6,TNF
POLR2A	0.033	enzyme			0.0325	EGR2,FOS
THBD	1.41	transmembrane receptor			0.0325	IL6,TNF
PFKFB3	0.836	kinase			0.0325	IL6,TNF
AHSG		other			0.0325	IL6,TNF
TIMP2	-0.816	other			0.0325	MMP14,PDX1
TNFSF4		cytokine			0.0325	IL6,TNF
CCKBR		G-protein coupled receptor			0.0325	APLN,SPARC
NKX2-2		transcription regulator			0.0325	GCK,PDX1
TRAF5	1.096	transporter			0.0325	IL6,TNF
SUMO1	-0.425	enzyme			0.0325	CIDEC,HP
KLHL40		other			0.0325	BNIP3,TP53INP1
SLC16A1	-0.22	transporter			0.0325	CYBB,IL6
NPY		other			0.0325	IL6,TNF
mir-25		microRNA			0.0325	IL6,TNF
mir-26		microRNA			0.0325	CCNE1,PTGS2
mir-652		microRNA			0.0325	JAG1,Nppb
STK4	0.126	kinase			0.0325	PDPN,SFTPB
LPCAT3	0.31	enzyme			0.0325	ABCA1,CD36
SGCA		other			0.0325	SGCB,SSPN
HIF3A	1.998	transcription regulator			0.0325	EDN1,VEGFA
CD4		transmembrane receptor			0.0325	HIF1A,IL15
FGA	3.748	other			0.0325	IL6,TNF
POMC		other			0.0325	IL18,IL6
MTA2	0.026	transcription regulator			0.0325	GATA2,MYC
GPAM	-0.102	enzyme			0.0325	HMGCS2,SCD
ANGPTL2	3.249	other			0.0325	IL6,TNF
HS6ST1	0.594	enzyme			0.0325	SPRY2,VEGFA
HAVCR2	-0.629	other			0.0325	IL6,TNF
GNAI3	-0.299	enzyme			0.0325	IL6,TNF
EIF2AK1	-0.232	kinase			0.0325	IL6,TNF
DOK2	-3.277	other			0.0325	DOK2,TNF
IL1RAPL1		transmembrane receptor			0.0325	IL6,TNF
PPP1R13L	0.518	transcription regulator			0.0325	Ivl,LOR
PLCB3	0.117	enzyme			0.0325	IL6,TNF
OLIG1		transcription regulator			0.0325	DLX1,DLX2
ADORA1	4.71	G-protein coupled receptor			0.0325	CCL17,MMP9
GNAI1	2.946	enzyme			0.0325	IL6,TNF
EHD3		other			0.0325	CACNA1G,CACNA1H
LAMA4		enzyme			0.0325	HIF1A,VEGFA
TIA1	0.053	other			0.0325	PTGS2,TNF
CD180		other			0.0325	IL6,TNF
PPP1R1A		phosphatase			0.0325	ERN1,HSPA5
DAB1		other			0.0325	ABCA1,FABP7
JAG2	0.119	growth factor			0.0325	BMP2,BMP7
KIDINS220	0.603	transcription regulator			0.0325	EGR1,FOS
DLL3		other			0.0325	HES1,LFNG
ATF1	-0.061	transcription regulator			0.0325	CEBPB,PDE3B
KCNQ4		ion channel			0.0325	PAX3,TNNT1
DGKZ	-0.434	kinase			0.0325	IL6,TNF
PIP5K1B	1.699	kinase			0.0325	IL6,TNF
HNRNPA2B1	-0.569	other			0.0325	CTSV,RYR1
RASGRP4		other			0.0325	IL6,TNF
OXTR		G-protein coupled receptor			0.0325	FOS,RUNX2
PRMT2	-0.146	enzyme			0.0325	IL6,TNF
WASHC1		other			0.0325	EGFR,MYC
ACHE		enzyme			0.0325	CHRM4,SLC5A7
FGF18		growth factor			0.0325	CSF1,RUNX2
IMPACT	0.526	other			0.0325	ATF4,DDIT3
PTCH2		transmembrane receptor			0.0325	JAG1,KITLG
NAA10	-0.274	enzyme			0.0325	EGFR,TGFBR3
NKX3-2		transcription regulator			0.0325	FGFR3,SOX9
UGCG	0.945	enzyme			0.0325	GLS2,SLC12A1
S1PR1	1.445	G-protein coupled receptor			0.0325	IL6,TNF
LAT2	-2.102	other			0.0325	IL6,TNF
CDK8	0.339	kinase			0.0325	CRABP1,RARB
ADRB1		G-protein coupled receptor			0.0325	DDIT3,HSPA5
TFAP2B		transcription regulator			0.0325	EDN1,EPAS1
NPY5R		G-protein coupled receptor			0.0325	IL6,TNF
EDN1	-1.219	cytokine			0.0325	EDN1,MMP9
DBH		enzyme			0.0325	FOS,UCP2
ANPEP	3.596	peptidase			0.0325	IL6,TNF
UBA3	0.388	enzyme			0.0325	CCNE1,Cdkn1c
FLT3		kinase			0.0325	IL6,TNF
MXD3	-1.56	transcription regulator			0.0325	ID2,MYCN
Foxp2		transcription regulator			0.0325	MYCN,PDPN
Hspa1b	-3.474	other			0.0325	FOS,Hspa1b
HSPA1A/HSPA1B	-3.323	enzyme			0.0325	FOS,Hspa1b
Foxe3		transcription regulator			0.0325	Cdkn1c,PROX1
Ppp1cc	-0.1	phosphatase			0.0325	IL6,TNF
ADM	-1.783	other			0.0325	RAMP2,RAMP3
BRAF	0.536	kinase			0.0325	HIF1A,MYC
NEUROD2		transcription regulator			0.0325	DPYSL3,TG
TDGF1		growth factor			0.0325	LEFTY1,LEFTY2
Mia2		other			0.0325	DDIT3,HSPA5
MMP9	2.5	peptidase		0.47	0.0328	Acp5,CD68,FOS,IL6,JAG1,MMP14,SERPINE2,TNF,TRAF5
Notch		group		-0.13	0.0336	AFP,HES1,IL6,MYLK,TNF
LMX1B		transcription regulator		-1.342	0.0336	COX6A1,HES1,NDUFA2,NDUFA4,PAX2
LGR5		transmembrane receptor			0.0336	AHR,AKR1C3,CYP1A2,LECT2,SLC16A10
USP18	0.284	peptidase			0.0336	Acp5,CXCL10,IL15,IL6,SOCS3
FGF2		growth factor		1.98	0.0336	ADAMTS5,IL6,RUNX2,SCG2,WNT10B
LTB4R		G-protein coupled receptor		0.492	0.0336	EGF,FLT1,MMP9,NR1H3,VEGFA
SMO	-0.6	G-protein coupled receptor			0.0336	DIO3,DLX2,FOXD1,FOXD2,NKX2-1
NR1D1	-0.722	ligand-dependent nuclear receptor			0.0336	EGR1,FOS,NUPR1,PDE8A,RORC
MIR17HG		other			0.0351	ALPL,APCDD1,CCNE1,DLL1,FZD3,FZD4,HEG1,HIF1A,JAG1,LRP1,MAN2A1,MAP3K1,MDFI,MYCN,RECK,Sik1,SORT1,SOX11,SP5,TGIF1,TMEM64,WNT5A
MAPK8	0.707	kinase		0.771	0.0375	AKT1,BBC3,CEBPB,EGF,EGR1,FOS,GADD45A,GCK,IL6,MMP3,MMP9,MTTP,MYC,SESN2,TNF
MYT1		transcription regulator		-0.816	0.0389	ARHGDIB,IL27RA,Milr1,PTPRB,STEAP3,TM4SF1
SOCS3	1.008	phosphatase		-1.387	0.0389	CXCL10,FOS,IL23A,IL6,IRS1,TNF
ANXA1	-1.29	enzyme			0.0389	AKT1,ANGPT2,IL6,PTGS2,RORC,SELL
THBS4		other		0.243	0.0389	ATF4,CXCL10,HSPA5,ICAM1,SELE,TNC
DIO2		enzyme		-0.861	0.0389	AGBL3,COL6A1,ICOSLG/LOC102723996,SEMA7A,STAC2,TG
CD36	-4.548	transmembrane receptor		0.651	0.0389	APOB,IL6,LRP1,MTTP,SCD,TNF
SRSF2	-0.552	transcription regulator			0.0389	ATF4,DDIT3,MLXIPL,Nnt,PPP1R15A,RYR2
KMT2D	0.424	transcription regulator		1.512	0.0396	Acot1,ACOT4,CKAP4,CNTLN,DUSP2,EBF4,Eda,FAM117A,FOXQ1,GALNT12,GKAP1,GPRC5C,GUSB,KDELC2,LCK,LOR,LTK,MYOM3,PPIC,RANGRF,SLC38A6,SORD,STBD1,SYDE2,TRPV2,WTIP,ZNF184,ZNF250
FOS	1.185	transcription regulator		-0.849	0.0397	Acp5,ADAM12,ADD2,AFF4,AKR1C3,ALDH1A3,APLN,AQP3,B4GALT1,CAST,CASZ1,CCNE1,CERS4,CRABP2,DAPK2,EEA1,EPS8,FETUB,FOS,HOXA1,HSPB8,IL6,KRT13,LAMA3,MMP10,MMP3,MMP9,MPZL2,MYC,NFIL3,NGF,NRIP1,PDPN,PIP5K1B,PMEPA1,PTGS2,RAP1GAP,RBP1,RXRA,SCD,SEMA4D,SOCS3,TNF,TNFRSF18,XDH
TGFB1	0.8	growth factor		-0.405	0.0399	COL4A1,CXCL10,CYP21A2,FAS,ICAM1,IL23A,IL6,Ly6a (includes others),MMP3,MMP9,MYC,SOCS3,TGFBR1,TNF
PRKAA		group		-0.762	0.0399	CXCL10,HSD11B1,IL6,TNF
NANOG	-2.254	transcription regulator			0.0399	GCK,KLF4,MYCN,NANOG
IFNL3		cytokine		0.218	0.0399	IL15,IL5RA,Mx1,TLR3
SRC (family)		group			0.0399	BMP2,ICAM1,IL6,PTGS2
SGPL1	0.27	enzyme		0	0.0399	ABCA1,ABCB1,Abcb1b,SPNS2
LHX2		transcription regulator			0.0399	CNTF,OMP,ROBO1,ROBO2
PLA2G4A	0.734	enzyme		0.13	0.0399	ICAM1,KRT18,MYC,PTGS2
GHR	2.297	transmembrane receptor		0.283	0.0399	GHR,IGFBP3,IL6,TNF
RPS6KA5	0.425	kinase		-0.042	0.0399	FOS,IL6,PTGS2,TNF
NR2F2	-0.439	ligand-dependent nuclear receptor			0.0399	HNF1A,HNF1B,NR5A2,PROX1
SGK1	2.012	kinase			0.0399	IL6,ORAI1,SCNN1A,TNF
MAPKAPK3	0.296	kinase		1.131	0.0399	DDIT3,HSPA5,HSPB1,HSPB8
TERF2IP	-0.074	other		-1	0.0399	FAM198B,HS3ST1,NNMT,SMTNL2
TREM2	2.928	transmembrane receptor		-1.163	0.0399	IL6,IRF8,PTGS2,TNF
Bvht		other		1.89	0.0413	ACVRL1,ALDH1A3,CDX2,EPOR,PF4,SMYD1,SNAI2
PTX3		other		-1.59	0.0413	EGR2,EGR3,FOS,IL6,MMP9,TLR2,TNF
IL12B		cytokine		-0.352	0.0413	CXCL10,ICAM1,IL23A,IL6,RORC,SOCS3,TNF
BTK		kinase		1.3	0.0415	CCND3,CCNE1,CDK6,CEBPB,ENPEP,IL6,ITGB3,RELB,TNF
CCR2		G-protein coupled receptor		0.277	0.0415	CCL17,Ccl9,CX3CL1,CXCL10,Cxcl9,IL18,IL6,TNF,TSLP
mir-155		microRNA		-0.728	0.042	CD68,CEBPB,CXCL10,Cxcl11,DNAJB1,RICTOR,SOCS3,TNF
LEPR		transmembrane receptor		0.066	0.0432	APOA1,APOB,CD68,COL4A1,CREB3L2,GCK,HIF1A,ID2,IDO1,IL1RN,IL24,IL6,LCN2,MMP14,MMP3,MTTP,PDX1,QRFP,SERPINE1,SOCS2,SOCS3,TNF,TP53INP1,UCP2
CNR1		G-protein coupled receptor		0.88	0.0437	ADORA1,ALPL,APCDD1,BMP2,BMP7,CEACAM1,CXCL10,DLL1,EGF,EPS8,IL6,NOD2,NTN1,PAX3,PTGS2,S100A6,SLC22A17,TNF,VEGFC
MSGN1		transcription regulator			0.0439	DLL1,HES1,LFNG
VSIR	0.723	other			0.0439	CXCL10,Cxcl9,TNF
SLC16A3	0.27	transporter			0.0439	HK2,IL6,TNF
AQP11	1.314	transporter			0.0439	EGF,EGFR,MYC
SALL4		transcription regulator			0.0439	FBXO15,LEFTY1,NANOG
MALAT1		other			0.0439	CIDEC,KRT16,SPTB
Retnla		other			0.0439	HES1,IL23A,JAG1
AREG	1.569	growth factor			0.0439	HAS2,IL6,PTGS2
STAP2	0.043	other			0.0439	CXCR2,IL6,TNF
NFAT5	0.545	transcription regulator			0.0439	AQP1,Hspa1b,SLC7A2
TOLLIP	0.514	other			0.0439	IL6,RELB,TNF
RUNX3		transcription regulator			0.0439	CCR7,IL18,TNF
PHB2	-0.01	transcription regulator			0.0439	AREG,BMP2,RORC
SLC18A3		transporter			0.0439	GRK5,Nppb,SLC5A7
HOXA13		transcription regulator			0.0439	BMP2,BMP7,SOX9
ITCH	0.863	enzyme			0.0439	FOS,IL6,TNF
SLPI	0.205	other			0.0439	Gm21596/Hmgb1,IL6,TNF
LGALS1	-0.81	other			0.0439	AHR,MAF,TNF
PDK2	0.567	kinase			0.0439	IL6,IRF8,TNF
DNMT3L		transcription regulator			0.0439	Cdkn1c,EPCAM,Rhox5
LGALS3BP	-0.355	transmembrane receptor			0.0439	MMP14,MMP3,TNF
ITGAM		transmembrane receptor			0.0439	IL6,PTGS2,TNF
FOXC1	0.553	transcription regulator			0.0439	DLL1,LFNG,MMP9
ITGA1	-1.81	other			0.0439	CD36,MMP9,TNF
P2RY4		G-protein coupled receptor			0.0439	ICAM1,MMP9,SELE
NHLH2		transcription regulator			0.0439	CD68,IL6,UCP2
SFTPA1		transporter			0.0439	ARRB2,IL6,TNF
IL18R1	-0.419	transmembrane receptor			0.0439	IL6,SOCS3,TNF
BMPR1B		kinase			0.0439	PTGS2,SOX5,SOX9
OSTM1	-0.136	other			0.0439	Acp5,FOS,IRF8
ICOS	1.757	transmembrane receptor			0.0439	ICOSLG/LOC102723996,MAF,TNF
POSTN		other			0.0439	ATF4,HES1,RUNX2
DLX5		transcription regulator			0.0439	DLX4,PLAGL1,RUNX2
GIPR		G-protein coupled receptor			0.0439	IL6,Tcf7,TNF
ST14	-2.821	peptidase			0.0439	ICAM1,TNF,TSLP
ACE2		peptidase			0.0439	AGT,BNIP3,SERPINE1
Casp12	0.49	peptidase			0.0439	IL18,MMP3,TNF
MYH9	0.317	enzyme			0.0439	LOR,VCL,VEGFA
Pde4d	0.576	enzyme			0.0439	CTSV,PTGS2,TNF
SLC19A1	-0.464	transporter			0.0439	Ly6a (includes others),NDRG2,Trim30a/Trim30d
ST8SIA1		enzyme			0.0439	C3AR1,EGFR,TNF
IL12RB2		transmembrane receptor			0.0439	IL18,IL23A,TNF
TCF7L2	-0.218	transcription regulator		1.443	0.0468	AATK,ACOT4,ACSL1,ANKRD13A,APLP1,ASPA,ATP8B1,C5orf51,CNP,CREB3L2,CREB5,CYP3A7,CYP51A1,DOCK10,ENTPD5,FA2H,FGF21,FMNL2,FRMD4A,GLTP,GSN,HHIP,HIPK2,HMGCS2,ID2,IL12RB1,IL23A,IRS1,LAMP1,LGI3,MAL,MCAM,MYO6,MYRF,PPP1R14A,PRICKLE1,RASGEF1B,SEMA4D,SLC22A23,SMIM15,SP5,SRD5A1,SYDE2,SYTL2,TMEM125,TMEM63A,TXNDC16,YPEL2
TSC2	0.489	other		-1.892	0.0469	ARC,BEX1,CD68,CREG1,CRYAB,EGR1,FAM129A,GGA2,GSN,HIF1A,HK2,IRS1,LDHB,NEU1
NELFB	-0.594	other		-1.342	0.0492	ATF3,COL6A1,GADD45A,Ifi27l2a/Ifi27l2b,VEGFA
MSR1		transmembrane receptor		-1.825	0.0492	ACOD1,CXCL10,IL6,MMP9,TNF
SPTLC2	-0.63	enzyme		-1.432	0.0492	ATF4,DDIT3,HSPA5,Nppb,XBP1
CSF3	-0.36	cytokine			0.0492	LTF,Ly6a (includes others),LYZ,MMP9,RAB27A
SPRY2	1.398	other		-1.432	0.0492	FABP7,FGFR3,ID2,LMO4,SP8
SPHK1	-0.318	kinase		1.353	0.0492	IL33,IL6,PTGS2,SOCS3,TNF
TRAF6	0.289	enzyme		1.496	0.0492	CCL17,EGFR,ICAM1,IL6,TNF
RPSA	-0.354	translation regulator		-1.977	0.054	GBP3,IL1R1,IL6,PTGS2,REL,RELB,TNF
SEL1L	0.713	other		-1.981	0.0618	DDIT3,HERPUD1,HSPA5,XBP1
STK3	0.146	kinase		-1.98	0.0618	IL6,PDPN,SFTPB,TNF
ATF6	0.91	transcription regulator		1.964	0.0618	CEBPB,DDIT3,IL6,LMF1
CYB5R4	-0.448	enzyme		-1.777	0.0699	ATF3,CD36,DDIT3,HSPA5,SCD,XBP1
SOX4	0.201	transcription regulator		1.807	0.123	CACNA1H,Ccl9,CD1D,CHAC1,FAM213A,FGF13,Gm5662 (includes others),Ly6a (includes others),LYZ,NRXN2,P2RX3,PNP,SLC7A3,Tmsb4x (includes others),TSPAN6
TLR7		transmembrane receptor		1.906	0.15	ATF3,CEBPB,IDO1,IL23A,IL6,Mx1,TNF
SENP1	0.21	peptidase		-1.982	0.156	Ccl9,CYCS,IDH3A,UCP2
GNL3	1.017	other		-1.982	0.156	CCNE1,CDX2,KRT18,NANOG
FSHB		other		1.951	0.195	EGFR,ITGB3,KITLG,SGK1
Rb		group		1.941	0.249	CCNE1,CCNE2,DLX1,DLX2,MYC
MYOCD		transcription regulator		-1.964	0.279	ATF4,DDIT3,MYLK,XBP1
DLL4		other		1.98	0.368	ESAM,FLT1,MAF,RELB
MAP2K4	-0.208	kinase		1.987	0.579	EGFR,IL6,PTGS2,TNF

## Sheet: Fig 3a
Nber of weeks after infection	20
Nber of the mice	5750	5550						5551												5749										5548 ( shown in H&E analysis)																		5797
Genotyping	SS	SS						SS												SS										SS																		AA
Slide number								45118												45119										45125
Tumors	1	1	2	3				1	2	3	4	5	6	7	8	9				1	2	3	4							1	2	3	4	5	6	7	8	9	10	11								1	2
ERK1/2-P H-Score	196.731	142.71	192.389	205.769					200.091	156.657	151.616		163.529	239.807	228.229	245.681				108.115	159.011	136.161	133.24							110.047	129.553	122.206	168.027	159.832	201.569	160.95	152.86	158.127	142.652	164.153								117.825	119.132
0+	0	0	0	0					0	0	0		0	0	0	0				2.6178	0.235571	0	0.558659							0.050638	0	0	0	0	0	0	0	0	0.102775	0								3.30231	1.30169
1+	23.9889	59.3458	13.2743	9.61538					15.713	47.2701	48.7757		40.4088	2.33859	4.12783	1.97679				88.4162	47.3498	71.2054	67.5978							90.3585	72.9553	79.0196	38.0952	44.0782	8.48787	41.8129	49.7881	44.0402	59.5067	45.6349								75.8638	78.5627
2+	55.2909	38.5981	81.0619	75					68.4832	48.8027	50.8325		55.6535	55.516	63.5153	50.3653				7.19895	45.583	21.4286	29.8883							9.08446	24.5365	19.7549	55.7823	52.0112	81.4551	55.4245	47.5636	53.7926	38.0267	44.5767								20.5406	19.8373
3+	20.7202	2.05607	5.66372	15.3846					15.8038	3.9272	0.391773		3.93775	42.1454	32.3569	47.6579				1.76702	6.83157	7.36607	1.95531							0.50638	2.50818	1.22545	6.12245	3.91061	10.0571	2.76259	2.64831	2.16718	2.36382	9.78836								0.293255	0.298305
Number of cells	1805	1070	565	624					1101	4176	4084		5333	1967	1502	2327				1528	849	1344	358							9874	917	6773	1617	1790	1402	3475	944	1292	1946	756								7843	7375
Average of ERK-P H-Score	196.731	180.289						197.944												134.132										151.816																		118.923
Slide number	45102	45104						45114												45099										45107																		45100
eIF2aP H-Score	146.544	106.383	115.575	253.571				141.327	123.111	101.557	102.834	111.032	104.006	97.5279	100	180	102.174	100.714	105.825	90.7742	116.63	105.099	197.418	108.106	97.5784	100.778	119.511	104.137	100.153					95.0809	86.7526	97.8769	91.7735	148.4	151.578	167.836	95.0855	257.895	289.226	219.023	125.356	253.237	105.749	41.6911
0+	1.11916	0	0.353982	0				1.02041	0.444444	0.479042	3.4413	2.84698	1.24309	2.55183	1.87266	0	3.04348	1.42857	1.94175	9.22581	0.0369549	0.0533903	0.407609	0.919619	2.91835	2.6208	2.03353	0.177305	2.08758					7.90785	13.2474	2.12314	8.33333	0.193986	0.252419	0.877193	10.6838	0	0	0	0	0	2.78746	58.3981
1+	61.0928	93.617	83.8938	0				60.2041	76.5926	97.485	90.4858	83.274	93.5083	97.3684	96.2547	40	91.7391	96.4286	90.2913	90.7742	83.2964	94.7944	9.91848	90.0545	96.5849	93.9803	79.4174	95.5083	95.6721					89.1034	86.7526	97.8769	91.5598	55.9651	52.0825	37.1345	83.547	5.26316	0	0	75.2669	10.0719	88.676	41.5146
2+	27.9131	6.38298	15.5752	46.4286				35.2041	22.3704	2.03593	5.87045	13.879	5.24862	0.0797448	1.87266	40	5.21739	2.14286	7.76699	0	16.6667	5.15216	81.5217	9.02589	0.49674	3.39885	15.5537	4.31442	2.24033					2.98879	0	0	0.106838	39.0883	43.5002	55.2632	5.76923	31.5789	10.7744	80.9774	24.1103	26.6187	8.53659	0.0853292
3+	9.87492	0	0.176991	53.5714				3.57143	0.592593	0	0.202429	0	0	0	0	20	0	0	0	0	0	0	8.15217	0	0	0	2.99533	0	0					0	0	0	0	4.75267	4.16491	6.72515	0	63.1579	89.2256	19.0226	0.622776	63.3094	0	0.0019541
Number of cells	1519	47	565	28				196	675	835	494	281	724	1254	534	15	230	140	103	4650	2706	3746	736	2936	3221	2442	3639	1692	1964					1606	1706	942	936	1031	2377	342	468	19	297	1330	1124	139	574	307046
Average of eIF2a-P H-Score	146.544	158.51						114.176												114.018										156.062																		41.6911
[truncated: 41 more columns]

## Sheet: Fig 3b
Experiment number 1	eIF2αS/S				eIF2αA/A					Experiment number 2	eIF2αS/S				eIF2αA/A					Experiment number 3	eIF2αS/S				eIF2αA/A
serum (h)	0	2	4	6	0	2	4	6		serum (h)	0	2	4	6	0	2	4	6		serum (h)	0	2	4	6	0	2	4	6
ERK-P	7299.33	17160.4	16679.2	10132.6	3555.26	11059.3	9850.08	6136.08		ERK-P	7865.74	16490.3	14944.2	13111.4	3796.13	11685.1	6256.84	5555.2		ERK-P	11762.5	18316.3	19240.6	16122.6	1650.38	8066.72	9035.2	8539.25
ERK total	13072	14458.3	15277	14482.3	14052	9928.72	11662.1	14910.3		ERK total	12826.5	11648.5	13349.3	13076.8	13077.3	14900.7	14590.4	14441.6		ERK total	18507.6	16998.4	16546	15352.9	15472.5	15764.8	13951.9	14910.3
DUSP6	12341.5	4203.77	9373.6	8639.35	16748.8	10956.5	13621.9	19117		DUSP6	15161.4	15757.5	14667.5	12116.5	19320.4	19778.5	14656.1	20198.7		DUSP6	11238.1	12178.1	9524.43	9007.31	17958.4	17092.3	12575.4	14703.8
ACTIN	15421.5	12732.7	13167.7	12823	13760.3	13433.2	13077.5	15751.5		Tubulin	16978.7	15591.3	17226.9	18907.3	18603.8	18345.1	18597.4	18235.2		Tubulin	18411.7	17538.1	17004.6	17608.3	17366.9	16549.1	15393.1	17063.6
	normalization										normalization										normalization
Experiment number 1	eIF2αS/S				eIF2αA/A					Experiment number 2	eIF2αS/S				eIF2αA/A					Experiment number 3	eIF2αS/S				eIF2αA/A
serum (h)	0	2	4	6	0	2	4	6		serum (h)	0	2	4	6	0	2	4	6		serum (h)	0	2	4	6	0	2	4	6
ERK-P /ERK TOTAL	0.558393	1.18689	1.09178	0.699654	0.253007	1.11387	0.844627	0.411534		ERK-P/ERK total	0.613239	1.41566	1.11947	1.00264	0.290285	0.784199	0.428831	0.384667		ERK-P/ ERK total	0.635549	1.07753	1.16285	1.05013	0.106665	0.511692	0.647596	0.57271
DUSP6/ actin	0.80028	0.330154	0.711864	0.673737	1.21718	0.815633	1.04163	1.21366		DUSP6/ tubulin	0.892969	1.01066	0.851429	0.64084	1.03852	1.07814	0.788072	1.10767		DUSP6/ Tubulin	0.610379	0.694379	0.560108	0.511536	1.03406	1.03282	0.816955	0.861707

[truncated: 33 more sheets: Fid. 3c, Fig 3 d, Fig 3 e, Fig 3 f, Fig 4a, Fig 4b, Fig4c, Fig4d, Fig 5 a, Fig 5b, Fig. 6a & b, Fig. 6c, Fig6e, Fig 6f, Suppl. Fig. 1a, Suppl. Fig. 1b, suppl. fig, 2, suppl. fig. 3, Suppl. Fig. 4 tumor 1, Suppl. Fig. 4 tumor 2 …]
